# Supplementary material for: Development and validation of a multiplexed-tandem qPCR tool for diagnostics of human soil-transmitted helminth infections
Source: PLoS Negl Trop Dis. 2019 Jun 17;13(6):e0007363. doi: 10.1371/journal.pntd.0007363 (PMC6597125; doi:10.1371/journal.pntd.0007363)
Supplement: S1 Table — (XLSX) [file pntd.0007363.s001.xlsx]

## Sheet: Table key
Key to raw study data
Sample ID	Sample ID
Alumb/asc	Ascaris lumbricoides
Name/nec	Necator americanus
Acey/anc	Ancylostoma ceylanicum
Aduo/anc	Ancylostoma duodenale
Ttri/tri	Trichuris trichiura
R1	Reading number 1
R2	Reading number 2
R3	Reading number 3
YN	Yes (positive)/no (negative) testing
conc	Concentration
Ct	Ct value of qPCR
Avg	Average values of multiple MT-PCR readings (green highlighted)
Spike	Spike control for MT-PCR
qPCR	qPCR testing (yellow highlighted)

## Sheet: Raw data table
Sample ID	Alumb_R1_YN	Alumb_R1_conc	Alumb_R1_Ct	Alumb_R2_YN	Alumb_R2_conc	Alumb_R2_Ct	Alumb_R3_YN	Alumb_R3_conc	Alumb_R3_Ct	AvgAlumb_YN	AvgAlumb_Conc	AvgAlumb_Ct	Name_R1_YN	Namer_R1_conc	N_amer_R1_Ct	Name_R2_YN	Namer_R2_conc	Namer_R2_Ct	Namer_R3_YN	Namer_R3_conc	Namer_R3_Ct	AvgNamer_YN	AvgNamer_Conc	Avg_Namer_Ct	Acey_R1_YN	Acey_R1_conc	Acey_R1_Ct	Acey_R2_YN	Acey_R2_conc	Acey_R2_Ct	Acey_R3_YN	Acey_R3_conc	Acey_R3_Ct	AvgAcey_YN	AvgAcey_Conc	AvgAcey_Ct	Aduo_R1_YN	Aduo_R1_Conc	Aduo_R1_Ct	Aduo_R2_YN	Aduo_R2_Conc	Aduo_R2_Ct	Aduo_R3_YN	Aduo_R3_Conc	Aduo_R3_Ct	AvgAduo_YN	AvgAduo_Conc	AvgAduo_Ct	Ttri_R1_YN
MOT-1-18	0	0	0	0	0	0	0	0	0	0	0	0	1	37	33.77	0	0	0	0	0	0	0	0	0	0	0	0	0	0	0				0	0	0	0	0	0	0	0	0	0	0	0	0	0	0	0
MOT-1-45	0	0	0	0	0	0				0	0	0	1	298	30.69	1	592	30.65				1	445	30.67	0	0	0	0	0	0				0	0	0	0	0	0	0	0	0				0	0	0	0
MOT-1-91	0	0	0	0	0	0				0	0	0	1	690	29.7	1	1138	30.1				1	914	29.9	0	0	0	0	0	0				0	0	0	0	0	0	0	0	0				0	0	0	0
MOT-1-92	0	0	0	0	0	0				0	0	0	1	3867	27.33	1	4105	27.4				1	3986	27.365	0	0	0	0	0	0				0	0	0	0	0	0	0	0	0				0	0	0	0
AIT-1-120	1	279654	20.71	1	636355	19.99				1	458004	20.35	0	0	0	0	0	0				0	0	0	0	0	0	0	0	0				0	0	0	0	0	0	0	0	0				0	0	0	0
AIT-1-121	1	1303065	17.72	1	900389	18.9				1	1101727	18.31	0	0	0	0	0	0				0	0	0	1	2140	27.71	1	2536	28.05				1	2338	27.88	0	0	0	0	0	0				0	0	0	0
AIT-1-127	0	0	0	1	242	31.68	1	117	32.49	1	179.5	32.085	0	0	0	0	0	0	0	0	0	0	0	0	0	0	0	0	0	0	0	0	0	0	0	0	0	0	0	0	0	0	0	0	0	0	0	0	0
AIT-1-130	0	0	0	0	0	0				0	0	0	0	0	0	0	0	0				0	0	0	1	13886	25.11	1	4819	26.73				1	9352.5	25.92	0	0	0	0	0	0				0	0	0	0
AIT-1-146	1	875354	19.34	1	1230450	18.6				1	1052902	18.97	0	0	0	0	0	0				0	0	0	0	0	0	0	0	0				0	0	0	0	0	0	0	0	0				0	0	0	1
AIT-1-151	1	478710	19.67	1	1047784	18.73				1	763247	19.2	1	109	32.74	1	262	31.65				1	185.5	32.195	0	0	0	0	0	0				0	0	0	0	0	0	0	0	0				0	0	0	0
AIT-2-178	1	4295493	16.39	1	4837022	16.35				1	4.56626e+06	16.37	1	1382	28.92	1	983	29.6				1	1182.5	29.26	0	0	0	0	0	0				0	0	0	0	0	0	0	0	0				0	0	0	0
AIT-2-191	0	0	0	0	0	0	0	0	0	0	0	0	0	0	0	1	37	34.16	0	0	0	0	0	0	1	5928	26.72	1	6362	26.13	1	2530	27.81	1	4940	26.8867	0	0	0	0	0	0	0	0	0	0	0	0	0
AIT-2-195	1	1804036	17.96	1	1906365	18.53				1	1.8552e+06	18.245	0	0	0	0	0	0				0	0	0	0	0	0	0	0	0				0	0	0	0	0	0	0	0	0				0	0	0	0
AIT-3-213	1	2313797	17.04	1	2194496	17.03				1	2.25415e+06	17.035	0	0	0	0	0	0				0	0	0	0	0	0	0	0	0				0	0	0	0	0	0	0	0	0				0	0	0	0
AIT-3-219	0	0	0	0	0	0				0	0	0	1	5179	26.62	1	4634	26.91				1	4906.5	26.765	0	0	0	0	0	0				0	0	0	0	0	0	0	0	0				0	0	0	0
AIT-3-211	0	0	0	0	0	0				0	0	0	1	650	29.67	1	535	30.91				1	592.5	30.29	0	0	0	0	0	0				0	0	0	0	0	0	0	0	0				0	0	0	0
AIT-4-243	0	0	0	0	0	0				0	0	0	1	9650	25.67	1	10394	25.52				1	10022	25.595	0	0	0	0	0	0				0	0	0	0	0	0	0	0	0				0	0	0	0
AIT-4-246	0	0	0	0	0	0				0	0	0	1	52	34.08	1	68	33.44				1	60	33.76	0	0	0	0	0	0				0	0	0	0	0	0	0	0	0				0	0	0	0
AIT-4-251	0	0	0	0	0	0				0	0	0	1	136	32.64	1	47	33.83				1	91.5	33.235	0	0	0	0	0	0				0	0	0	0	0	0	0	0	0				0	0	0	0
AIT-4-257	1	278	30.63	1	174	31.92				1	226	31.275	0	0	0	0	0	0				0	0	0	0	0	0	0	0	0				0	0	0	0	0	0	0	0	0				0	0	0	1
AIT-5-273	0	0	0	0	0	0				0	0	0	1	382	30.89	1	319	31.52				1	350.5	31.205	0	0	0	0	0	0				0	0	0	0	0	0	0	0	0				0	0	0	0
AIT-5-274	1	399425	20.21	1	513561	20.1				1	456493	20.155	0	0	0	0	0	0				0	0	0	0	0	0	0	0	0				0	0	0	0	0	0	0	0	0				0	0	0	0
AIT-5-281	1	145291	22.12	1	194461	21.64				1	169876	21.88	1	77	33.86	1	107	33.34				1	92	33.6	0	0	0	0	0	0				0	0	0	0	0	0	0	0	0				0	0	0	0
AIT-5-283	0	0	0	0	0	0				0	0	0	1	149	32.35	1	544	30.34				1	346.5	31.345	0	0	0	0	0	0				0	0	0	0	0	0	0	0	0				0	0	0	0
AIT-5-284	0	0	0	0	0	0				0	0	0	1	86	32.91	1	109	32.7				1	97.5	32.805	0	0	0	0	0	0				0	0	0	0	0	0	0	0	0				0	0	0	0
AIT-5-285	0	0	0	1	250668	21.11	1	87961	22.12	1	169314	21.615	0	0	0	1	167	32.5	1	74	33.16	1	120.5	32.83	0	0	0	0	0	0	0	0	0	0	0	0	1	126	33.45	0	0	0	0	0	0	0	1	1	0
AIT-6-311	1	713904	18.67	1	8851642	16.08				1	4782773	17.375	0	0	0	0	0	0				0	0	0	0	0	0	0	0	0				0	0	0	0	0	0	0	0	0				0	0	0	0
AIT-6-306	0	0	0	0	0	0				0	0	0	0	0	0	0	0	0				0	0	0	1	3989	26.78	1	10262	25.79				1	7125.5	26.285	0	0	0	0	0	0				0	0	0	0
CAI-1-605	1	118862	21.95	1	1775247	17.73				1	947054	19.84	0	0	0	0	0	0				0	0	0	0	0	0	0	0	0				0	0	0	0	0	0	0	0	0				0	0	0	0
CAI-1-634	1	6112	26.22	1	426036	20.26				1	216074	23.24	0	0	0	0	0	0				0	0	0	0	0	0	0	0	0				0	0	0	0	0	0	0	0	0				0	0	0	0
CAI-2-693	0	0	0	0	0	0				0	0	0	1	503	30.43	1	411	30.38				1	457	30.405	0	0	0	0	0	0				0	0	0	0	0	0	0	0	0				0	0	0	0
CAI-2-708	0	0	0	0	0	0				0	0	0	0	0	0	0	0	0				0	0	0	0	0	0	0	0	0				0	0	0	0	0	0	0	0	0				0	0	0	1
CAI-2-729	0	0	0	0	0	0				0	0	0	0	0	0	0	0	0				0	0	0	0	0	0	0	0	0				0	0	0	0	0	0	0	0	0				0	0	0	1
CAI-3-755	1	115	32.38	1	527	30.82				1	321	31.6	0	0	0	0	0	0				0	0	0	0	0	0	0	0	0				0	0	0	0	0	0	0	0	0				0	0	0	1
CAI-5-759	1	4438158	15.84	1	6828019	15.75				1	5.63309e+06	15.795	0	0	0	0	0	0				0	0	0	0	0	0	0	0	0				0	0	0	0	0	0	0	0	0				0	0	0	0
HLA-1-350	0	0	0	0	0	0				0	0	0	0	0	0	0	0	0				0	0	0	0	0	0	0	0	0				0	0	0	0	0	0	0	0	0				0	0	0	1
HLA-6-386	0	0	0	0	0	0				0	0	0	1	2137	28.89	1	1068	29.56				1	1602.5	29.225	0	0	0	0	0	0				0	0	0	0	0	0	0	0	0				0	0	0	0
CON-1-455	0	0	0	0	0	0				0	0	0	1	312	30.55	1	442	30.64				1	377	30.595	0	0	0	0	0	0				0	0	0	0	0	0	0	0	0				0	0	0	0
CON-2-470	0	0	0	0	0	0				0	0	0	1	196	31.28	1	115	32.65				1	155.5	31.965	0	0	0	0	0	0				0	0	0	0	0	0	0	0	0				0	0	0	0
CON-2-474	1	190	32.53	0	0	0	0	0	0	0	0	0	0	0	0	0	0	0	0	0	0	0	0	0	0	0	0	0	0	0	0	0	0	0	0	0	0	0	0	0	0	0	0	0	0	0	0	0	0
CAI-3-757	1	798570	18.41	1	3690907	16.66				1	2.24474e+06	17.535	0	0	0	0	0	0				0	0	0	0	0	0	0	0	0				0	0	0	0	0	0	0	0	0				0	0	0	1
CAI-4-811	0	0	0	1	180	31.76	1	112	32.41	1	146	32.085	1	1475	29.01	1	587	29.92	1	603	29.79	1	888.333	29.5733	0	0	0	0	0	0	0	0	0	0	0	0	0	0	0	0	0	0	0	0	0	0	0	0	0
CAI-4-838	1	2043266	17.63	1	2402152	17.31				1	2222709	17.47	0	0	0	0	0	0				0	0	0	0	0	0	0	0	0				0	0	0	0	0	0	0	0	0				0	0	0	0
CAI-4-846	1	6600002	15.68	1	11528514	16.07				1	9064258	15.875	1	8721	26.01	1	12192	26.74				1	10456.5	26.375	0	0	0	0	0	0				0	0	0	0	0	0	0	0	0				0	0	0	0
CAI-4-855	1	62900965	12.63	1	77217119	11.98				1	70059042	12.305	0	0	0	0	0	0				0	0	0	0	0	0	0	0	0				0	0	0	0	0	0	0	0	0				0	0	0	1
CAI-5-881	1	14581035	14.29	1	9261366	14.41				1	1.19212e+07	14.35	0	0	0	0	0	0				0	0	0	0	0	0	0	0	0				0	0	0	0	0	0	0	0	0				0	0	0	1
CAI-5-901	1	3002190	17.64	1	416280	19.69				1	1709235	18.665	0	0	0	0	0	0				0	0	0	0	0	0	0	0	0				0	0	0	0	0	0	0	0	0				0	0	0	1
CAI-6-921	1	4813397	16.26	1	4632695	16.01	1	7028833	15.82	1	5.49164e+06	16.03	0	0	0	1	97	32.8	0	0	0	0	0	0	0	0	0	0	0	0	0	0	0	0	0	0	0	0	0	0	0	0	0	0	0	0	0	0	0
AIT-2-183	1	747450	18.85	1	1522212	17.95				1	1134831	18.4	1	4356	26.87	1	3787	27.29				1	4071.5	27.08	0	0	0	0	0	0				0	0	0	0	0	0	0	0	0				0	0	0	0
AIT-3-221	0	0	0	0	0	0				0	0	0	1	290	30.68	1	201	31.6				1	245.5	31.14	0	0	0	0	0	0				0	0	0	0	0	0	0	0	0				0	0	0	0
AIT-4-248	1	2242981	17.9	1	1967544	17.72				1	2.10526e+06	17.81	0	0	0	0	0	0				0	0	0	0	0	0	0	0	0				0	0	0	0	0	0	0	0	0				0	0	0	0
AIT-4-261	1	275891	20.25	0	0	0	1	222434	20.97	1	249162	20.61	0	0	0	0	0	0	0	0	0	0	0	0	0	0	0	0	0	0	0	0	0	0	0	0	0	0	0	0	0	0	0	0	0	0	0	0	0
AIT-5-276	1	135333	21.99	1	152202	22.21	1	79371	22.13	1	122302	22.11	1	209	32.07	0	0	0	1	58	33.37	1	133.5	32.72	0	0	0	0	0	0	0	0	0	0	0	0	0	0	0	0	0	0	0	0	0	0	0	0	0
AIT-5-279	1	221	31.98	0	0	0	0	0	0	0	0	0	1	88	33.4	1	83	33.22	1	72	33.46	1	81	33.36	0	0	0	0	0	0	0	0	0	0	0	0	0	0	0	0	0	0	0	0	0	0	0	0	0
AIT-5-282	1	750	29.45	1	2115	28.34				1	1432.5	28.895	0	0	0	0	0	0				0	0	0	0	0	0	0	0	0				0	0	0	0	0	0	0	0	0				0	0	0	0
AIT-5-289	0	0	0	0	0	0				0	0	0	1	136	32.08	1	135	32.88				1	135.5	32.48	0	0	0	0	0	0				0	0	0	0	0	0	0	0	0				0	0	0	0
AIT-6-307	1	6676595	15.35	1	4176066	16.32				1	5.42633e+06	15.835	1	585	29.91	1	408	30.71				1	496.5	30.31	0	0	0	0	0	0				0	0	0	0	0	0	0	0	0				0	0	0	0
AIT-6-309	0	0	0	0	0	0				0	0	0	1	2156	27.89	1	4115	27.46				1	3135.5	27.675	0	0	0	0	0	0				0	0	0	0	0	0	0	0	0				0	0	0	0
AIT-1-607	1	1927031	17.92	1	1669956	18				1	1.79849e+06	17.96	1	97	33.33	1	76	33.58				1	86.5	33.455	0	0	0	0	0	0				0	0	0	0	0	0	0	0	0				0	0	0	0
AIT-2-716	1	4222830	16.77	1	4941890	16.27				1	4582360	16.52	0	0	0	0	0	0				0	0	0	0	0	0	0	0	0				0	0	0	0	0	0	0	0	0				0	0	0	0
MOT-1-13	0	0	0	0	0	0				0	0	0	1	14247	25.85	1	11649	26.13				1	12948	25.99	0	0	0	0	0	0				0	0	0	0	0	0	0	0	0				0	0	0	0
MOT-1-23	0	0	0	0	0	0				0	0	0	0	0	0	0	0	0				0	0	0	0	0	0	0	0	0				0	0	0	0	0	0	0	0	0				0	0	0	0
MOT-2-47	0	0	0	1	156	32.38	1	155	32.31	1	155.5	32.345	0	0	0	0	0	0	0	0	0	0	0	0	0	0	0	0	0	0	0	0	0	0	0	0	0	0	0	0	0	0	0	0	0	0	0	0	0
MOT-3-69	0	0	0	1	291	31.23	0	0	0	0	0	0	0	0	0	0	0	0	0	0	0	0	0	0	0	0	0	0	0	0	0	0	0	0	0	0	0	0	0	0	0	0	0	0	0	0	0	0	0
MOT-3-71	0	0	0	0	0	0				0	0	0	1	516	30.32	1	568	30.93				1	542	30.625	0	0	0	0	0	0				0	0	0	0	0	0	0	0	0				0	0	0	0
MOT-4-100	0	0	0	0	0	0				0	0	0	0	0	0	0	0	0				0	0	0	0	0	0	0	0	0				0	0	0	0	0	0	0	0	0				0	0	0	0
AIT-2-184	0	0	0	0	0	0				0	0	0	0	0	0	0	0	0				0	0	0	0	0	0	0	0	0				0	0	0	0	0	0	0	0	0				0	0	0	0
AIT-2-188	0	0	0	0	0	0				0	0	0	0	0	0	0	0	0				0	0	0	0	0	0	0	0	0				0	0	0	0	0	0	0	0	0				0	0	0	0
AIT-4-256	0	0	0	0	0	0				0	0	0	0	0	0	0	0	0				0	0	0	0	0	0	0	0	0				0	0	0	0	0	0	0	0	0				0	0	0	0
AIT-4-260	0	0	0	0	0	0				0	0	0	1	1164	29.76	1	956	29.52				1	1060	29.64	0	0	0	0	0	0				0	0	0	0	0	0	0	0	0				0	0	0	0
HLA-1-359	0	0	0	0	0	0	0	0	0	0	0	0	0	0	0	1	95	33.36	1	70	33.61	1	82.5	33.485	0	0	0	0	0	0	0	0	0	0	0	0	0	0	0	0	0	0	0	0	0	0	0	0	0
HLA-2-376	0	0	0	0	0	0				0	0	0	1	109	33.12	1	77	33.15				1	93	33.135	0	0	0	0	0	0				0	0	0	0	0	0	0	0	0				0	0	0	0
HLA-4-400	0	0	0	0	0	0				0	0	0	1	1470	28.69	1	1245	29.15				1	1357.5	28.92	0	0	0	0	0	0				0	0	0	0	0	0	0	0	0				0	0	0	0
HLA-4-408	0	0	0	0	0	0				0	0	0	1	67	33.31	1	95	33.4				1	1357.5	33.355	0	0	0	0	0	0				0	0	0	0	0	0	0	0	0				0	0	0	0
HLA-4-409	0	0	0	0	0	0				0	0	0	0	0	0	0	0	0				0	0	0	0	0	0	0	0	0				0	0	0	0	0	0	0	0	0				0	0	0	0
HLA-4-421	0	0	0	0	0	0				0	0	0	0	0	0	0	0	0				0	0	0	0	0	0	0	0	0				0	0	0	0	0	0	0	0	0				0	0	0	0
CON-1-450	0	0	0	0	0	0	0	0	0	0	0	0	1	80	33.71	0	0	0	0	0	0	0	0	0	0	0	0	0	0	0	0	0	0	0	0	0	0	0	0	0	0	0	0	0	0	0	0	0	0
CON-1-454	0	0	0	0	0	0				0	0	0	1	11475	25.33	1	11166	25.65				1	11320.5	25.49	0	0	0	0	0	0				0	0	0	0	0	0	0	0	0				0	0	0	0
CON-3-481	0	0	0	0	0	0				0	0	0	1	3382	27.06	1	3920	27.15				1	3651	27.105	0	0	0	0	0	0				0	0	0	0	0	0	0	0	0				0	0	0	0
CON-3-485	0	0	0	0	0	0				0	0	0	1	12525	25.34	1	8523	25.86				1	10524	25.6	0	0	0	0	0	0				0	0	0	0	0	0	0	0	0				0	0	0	0
CON-3-487	0	0	0	0	0	0				0	0	0	1	956	29.19	1	1416	28.55				1	1186	28.87	0	0	0	0	0	0				0	0	0	0	0	0	0	0	0				0	0	0	0
QUI-3-553	0	0	0	0	0	0				0	0	0	0	0	0	0	0	0				0	0	0	0	0	0	0	0	0				0	0	0	0	0	0	0	0	0				0	0	0	0
QUI-3-557	0	0	0	0	0	0				0	0	0	0	0	0	0	0	0				0	0	0	0	0	0	0	0	0				0	0	0	0	0	0	0	0	0				0	0	0	0
AIT-1-132	1	11251418	15.4	1	4191824	16.65				1	7721621	16.025	0	0	0	0	0	0				0	0	0	0	0	0	0	0	0				0	0	0	0	0	0	0	0	0				0	0	0	0
AIT-1-137	1	17514977	14.49	1	15150603	14.87				1	16332790	14.68	0	0	0	0	0	0				0	0	0	0	0	0	0	0	0				0	0	0	0	0	0	0	0	0				0	0	0	0
AIT-1-148	1	7214	26.08	1	35302	24.09				1	21258	25.085	0	0	0	0	0	0				0	0	0	0	0	0	0	0	0				0	0	0	0	0	0	0	0	0				0	0	0	0
AIT-1-153	1	364079	20.12	1	763908	19.41				1	563994	19.765	0	0	0	0	0	0				0	0	0	0	0	0	0	0	0				0	0	0	0	0	0	0	0	0				0	0	0	0
AIT-2-171	1	1546336	17.99	1	548221	19.48				1	1.04728e+06	18.735	0	0	0	0	0	0				0	0	0	0	0	0	0	0	0				0	0	0	0	0	0	0	0	0				0	0	0	0
AIT-2-172	1	312083	20.39	1	175781	20.8				1	243932	20.595	0	0	0	0	0	0				0	0	0	0	0	0	0	0	0				0	0	0	0	0	0	0	0	0				0	0	0	0
AIT-2-176	0	0	0	1	120	33.25	0	0	0	0	0	0	0	0	0	0	0	0	0	0	0	0	0	0	0	0	0	0	0	0	0	0	0	0	0	0	0	0	0	0	0	0	0	0	0	0	0	0	0
AIT-2-180	0	0	0	0	0	0				0	0	0	0	0	0	0	0	0				0	0	0	0	0	0	0	0	0				0	0	0	0	0	0	0	0	0				0	0	0	0
AIT-2-187	1	57786	23.43	1	19303	24.71				1	38544.5	24.07	0	0	0	0	0	0				0	0	0	0	0	0	0	0	0				0	0	0	0	0	0	0	0	0				0	0	0	0
AIT-3-214	1	1212910	17.7	1	4810227	16.42				1	3.01157e+06	17.06	0	0	0	0	0	0				0	0	0	0	0	0	0	0	0				0	0	0	0	0	0	0	0	0				0	0	0	0
AIT-3-215	1	164492	21.21	1	142822	21.14				1	153657	21.175	0	0	0	0	0	0				0	0	0	0	0	0	0	0	0				0	0	0	0	0	0	0	0	0				0	0	0	0
AIT-3-222	1	296218	20.02	1	897290	19.02				1	596754	19.52	0	0	0	0	0	0				0	0	0	0	0	0	0	0	0				0	0	0	0	0	0	0	0	0				0	0	0	0
AIT-4-249	1	532350	19.82	1	427757	19.65				1	480054	19.735	0	0	0	0	0	0				0	0	0	0	0	0	0	0	0				0	0	0	0	0	0	0	0	0				0	0	0	0
AIT-4-252	1	148631	21.14	1	280278	20.59				1	214454	20.865	0	0	0	0	0	0				0	0	0	0	0	0	0	0	0				0	0	0	0	0	0	0	0	0				0	0	0	0
AIT-4-254	1	115957	22.28	1	34178	23.56				1	75067.5	22.92	0	0	0	0	0	0				0	0	0	0	0	0	0	0	0				0	0	0	0	0	0	0	0	0				0	0	0	0
AIT-4-259	1	97978	21.75	1	125652	21.53				1	111815	21.64	0	0	0	0	0	0				0	0	0	0	0	0	0	0	0				0	0	0	0	0	0	0	0	0				0	0	0	0
AIT-5-271	1	104	32.46	0	0	0	0	0	0	0	0	0	0	0	0	0	0	0	0	0	0	0	0	0	0	0	0	0	0	0	0	0	0	0	0	0	0	0	0	0	0	0	0	0	0	0	0	0	0
AIT-5-278	1	358175	19.83	1	934642	18.77				1	646408	19.3	0	0	0	0	0	0				0	0	0	0	0	0	0	0	0				0	0	0	0	0	0	0	0	0				0	0	0	0
AIT-5-286	0	0	0	0	0	0				0	0	0	0	0	0	0	0	0				0	0	0	0	0	0	0	0	0				0	0	0	0	0	0	0	0	0				0	0	0	0
AIT-6-300	1	515677	19.61	1	233535	20.8				1	374606	20.205	0	0	0	0	0	0				0	0	0	0	0	0	0	0	0				0	0	0	0	0	0	0	0	0				0	0	0	0
AIT-6-312	1	214	31.57	1	1362	29.02				1	788	30.295	0	0	0	0	0	0				0	0	0	0	0	0	0	0	0				0	0	0	0	0	0	0	0	0				0	0	0	0
AIT-6-315	0	0	0	0	0	0				0	0	0	0	0	0	0	0	0				0	0	0	0	0	0	0	0	0				0	0	0	0	0	0	0	0	0				0	0	0	0
AIT-6-317	1	293377	20.37	1	421582	19.83				1	357480	20.1	0	0	0	0	0	0				0	0	0	0	0	0	0	0	0				0	0	0	0	0	0	0	0	0				0	0	0	0
AIT-6-318	1	1163986	18.92	1	1769924	18.03				1	1466955	18.475	0	0	0	0	0	0				0	0	0	0	0	0	0	0	0				0	0	0	0	0	0	0	0	0				0	0	0	0
AIT-6-320	0	0	0	0	0	0				0	0	0	0	0	0	0	0	0				0	0	0	0	0	0	0	0	0				0	0	0	0	0	0	0	0	0				0	0	0	0
HLA-1-357	1	13740	24.8	1	39706	23.68				1	26723	24.24	0	0	0	0	0	0				0	0	0	0	0	0	0	0	0				0	0	0	0	0	0	0	0	0				0	0	0	0
HLA-3-385	1	338	31.36	0	0	0	0	0	0	0	0	0	0	0	0	0	0	0	0	0	0	0	0	0	0	0	0	0	0	0	0	0	0	0	0	0	0	0	0	0	0	0	0	0	0	0	0	0	0
HLA-4-401	0	0	0	0	0	0				0	0	0	0	0	0	0	0	0				0	0	0	0	0	0	0	0	0				0	0	0	0	0	0	0	0	0				0	0	0	0
HLA-4-403	1	78	32.91	1	166	32.16				1	122	32.535	0	0	0	0	0	0				0	0	0	0	0	0	0	0	0				0	0	0	0	0	0	0	0	0				0	0	0	0
CON-1-457	0	0	0	0	0	0				0	0	0	0	0	0	0	0	0				0	0	0	0	0	0	0	0	0				0	0	0	0	0	0	0	0	0				0	0	0	0
CON-2-475	0	0	0	1	147	31.93	1	69	33.35	1	108	32.64	0	0	0	0	0	0	0	0	0	0	0	0	0	0	0	0	0	0	0	0	0	0	0	0	0	0	0	0	0	0	0	0	0	0	0	0	0
CON-2-477	1	51	33.7	1	230	32.08				1	140.5	32.89	0	0	0	0	0	0				0	0	0	0	0	0	0	0	0				0	0	0	0	0	0	0	0	0				0	0	0	0
CON-3-550	1	1727755	18.15	1	1126635	18.31				1	1427195	18.23	0	0	0	0	0	0				0	0	0	0	0	0	0	0	0				0	0	0	0	0	0	0	0	0				0	0	0	0
CAI-1-601	1	1007575	18.72	1	1039874	18.45				1	1.02372e+06	18.585	0	0	0	0	0	0				0	0	0	0	0	0	0	0	0				0	0	0	0	0	0	0	0	0				0	0	0	0
CAI-1-604	1	73146	22.74	1	258890	20.68				1	166018	21.71	0	0	0	0	0	0				0	0	0	0	0	0	0	0	0				0	0	0	0	0	0	0	0	0				0	0	0	0
CAI-1-616	1	175	32.34	0	0	0	0	0	0	0	0	0	0	0	0	0	0	0	0	0	0	0	0	0	0	0	0	0	0	0	0	0	0	0	0	0	0	0	0	0	0	0	0	0	0	0	0	0	0
CAI-1-618	1	1396260	18.49	1	735599	18.99				1	1.06593e+06	18.74	0	0	0	0	0	0				0	0	0	0	0	0	0	0	0				0	0	0	0	0	0	0	0	0				0	0	0	0
CAI-1-620	0	0	0	0	0	0				0	0	0	0	0	0	0	0	0				0	0	0	0	0	0	0	0	0				0	0	0	0	0	0	0	0	0				0	0	0	0
CAI-1-628	1	436343	20.35	1	132164	21.66				1	284254	21.005	0	0	0	0	0	0				0	0	0	0	0	0	0	0	0				0	0	0	0	0	0	0	0	0				0	0	0	0
CAI-1-643	0	0	0	0	0	0				0	0	0	0	0	0	0	0	0				0	0	0	0	0	0	0	0	0				0	0	0	0	0	0	0	0	0				0	0	0	0
CAI-1-656	1	10708260	15.29	1	7021788	15.78				1	8865024	15.535	0	0	0	0	0	0				0	0	0	0	0	0	0	0	0				0	0	0	0	0	0	0	0	0				0	0	0	0
CAI-1-662	1	64600	23.06	1	286193	20.95				1	175396	22.005	0	0	0	0	0	0				0	0	0	0	0	0	0	0	0				0	0	0	0	0	0	0	0	0				0	0	0	0
CAI-1-670	1	72669	22.81	1	134801	22.43				1	103735	22.62	0	0	0	0	0	0				0	0	0	0	0	0	0	0	0				0	0	0	0	0	0	0	0	0				0	0	0	0
CAI-2-680	1	3458376	16.78	1	2694406	16.77				1	3076391	16.775	0	0	0	0	0	0				0	0	0	0	0	0	0	0	0				0	0	0	0	0	0	0	0	0				0	0	0	0
CAI-2-681	1	52070	23.2	1	242089	21.44				1	147080	22.32	0	0	0	0	0	0				0	0	0	0	0	0	0	0	0				0	0	0	0	0	0	0	0	0				0	0	0	0
CAI-2-683	1	2208466	18.06	1	1611623	17.61				1	1.91004e+06	17.835	0	0	0	0	0	0				0	0	0	0	0	0	0	0	0				0	0	0	0	0	0	0	0	0				0	0	0	0
CAI-2-685	1	358101	20.25	1	457651	19.94				1	407876	20.095	0	0	0	0	0	0				0	0	0	0	0	0	0	0	0				0	0	0	0	0	0	0	0	0				0	0	0	0
CAI-2-686	1	754667	19.34	1	1872913	17.82				1	1313790	18.58	0	0	0	0	0	0				0	0	0	0	0	0	0	0	0				0	0	0	0	0	0	0	0	0				0	0	0	0
CAI-2-687	1	169951	21.72	1	44436	23.25				1	107194	22.485	0	0	0	0	0	0				0	0	0	0	0	0	0	0	0				0	0	0	0	0	0	0	0	0				0	0	0	0
CAI-2-688	1	25897	23.81	1	22942	24.49				1	24419.5	24.15	0	0	0	0	0	0				0	0	0	0	0	0	0	0	0				0	0	0	0	0	0	0	0	0				0	0	0	0
CAI-2-692	1	708531	19.16	1	1380441	18.36				1	1.04449e+06	18.76	0	0	0	0	0	0				0	0	0	0	0	0	0	0	0				0	0	0	0	0	0	0	0	0				0	0	0	0
CAI-2-694	1	89372	22.47	1	93965	22.42				1	91668.5	22.445	0	0	0	0	0	0				0	0	0	0	0	0	0	0	0				0	0	0	0	0	0	0	0	0				0	0	0	0
CAI-2-695	1	1389270	17.7	1	1517279	17.94				1	1.45327e+06	17.82	0	0	0	0	0	0				0	0	0	0	0	0	0	0	0				0	0	0	0	0	0	0	0	0				0	0	0	0
CAI-2-698	1	2026463	17.74	1	661748	19.15				1	1.34411e+06	18.445	0	0	0	0	0	0				0	0	0	0	0	0	0	0	0				0	0	0	0	0	0	0	0	0				0	0	0	0
CAI-2-700	0	0	0	0	0	0				0	0	0	0	0	0	0	0	0				0	0	0	0	0	0	0	0	0				0	0	0	0	0	0	0	0	0				0	0	0	0
CAI-2-701	1	2484426	17.29	1	765455	18.74				1	1.62494e+06	18.015	0	0	0	0	0	0				0	0	0	0	0	0	0	0	0				0	0	0	0	0	0	0	0	0				0	0	0	0
CAI-2-703	1	267	31.62	1	704	30.07				1	485.5	30.845	0	0	0	0	0	0				0	0	0	0	0	0	0	0	0				0	0	0	0	0	0	0	0	0				0	0	0	0
CAI-2-706	1	11300735	14.75	1	12578259	14.81				1	11939497	14.78	0	0	0	0	0	0				0	0	0	0	0	0	0	0	0				0	0	0	0	0	0	0	0	0				0	0	0	0
CAI-2-707	1	1849037	18	1	491106	19.43				1	1.17007e+06	18.715	0	0	0	0	0	0				0	0	0	0	0	0	0	0	0				0	0	0	0	0	0	0	0	0				0	0	0	0
CAI-2-709	1	9484099	15.05	1	6326736	15.49				1	7.90542e+06	15.27	0	0	0	0	0	0				0	0	0	0	0	0	0	0	0				0	0	0	0	0	0	0	0	0				0	0	0	0
CAI-2-710	1	446079	20.02	1	155107	21.52				1	300593	20.77	0	0	0	0	0	0				0	0	0	0	0	0	0	0	0				0	0	0	0	0	0	0	0	0				0	0	0	0
CAI-2-711	1	4011786	15.9	1	5207807	15.73				1	4.6098e+06	15.815	0	0	0	0	0	0				0	0	0	0	0	0	0	0	0				0	0	0	0	0	0	0	0	0				0	0	0	0
CAI-2-712	1	23957	24.44	1	11385	25.12				1	17671	24.78	0	0	0	0	0	0				0	0	0	0	0	0	0	0	0				0	0	0	0	0	0	0	0	0				0	0	0	0
CAI-2-715	1	1145399	18.31	1	1013663	18.69				1	1079531	18.5	0	0	0	0	0	0				0	0	0	0	0	0	0	0	0				0	0	0	0	0	0	0	0	0				0	0	0	0
CAI-2-719	0	0	0	0	0	0				0	0	0	0	0	0	0	0	0				0	0	0	0	0	0	0	0	0				0	0	0	0	0	0	0	0	0				0	0	0	0
CAI-2-720	1	42343	23.6	1	63249	23.49				1	52796	23.545	0	0	0	0	0	0				0	0	0	0	0	0	0	0	0				0	0	0	0	0	0	0	0	0				0	0	0	0
CAI-2-724	1	1805	28.41	1	1178	29.04				1	1491.5	28.725	0	0	0	0	0	0				0	0	0	0	0	0	0	0	0				0	0	0	0	0	0	0	0	0				0	0	0	0
CAI-2-728	1	1447864	18.03	1	4965359	16.42				1	3.20661e+06	17.225	0	0	0	0	0	0				0	0	0	0	0	0	0	0	0				0	0	0	0	0	0	0	0	0				0	0	0	0
CAI-2-730	1	3720	27.67	1	4316	26.76				1	4018	27.215	0	0	0	0	0	0				0	0	0	0	0	0	0	0	0				0	0	0	0	0	0	0	0	0				0	0	0	0
CAI-2-735	1	188881	20.98	1	222137	20.71				1	205509	20.845	0	0	0	0	0	0				0	0	0	0	0	0	0	0	0				0	0	0	0	0	0	0	0	0				0	0	0	0
CAI-2-739	1	890381	18.7	1	2217616	17.33				1	1.554e+06	18.015	0	0	0	0	0	0				0	0	0	0	0	0	0	0	0				0	0	0	0	0	0	0	0	0				0	0	0	0
CAI-2-758	1	143905	21.36	1	259174	20.73				1	201540	21.045	0	0	0	0	0	0				0	0	0	0	0	0	0	0	0				0	0	0	0	0	0	0	0	0				0	0	0	0
CAI-3-761	1	47538	23.11	1	43861	23.46				1	45699.5	23.285	0	0	0	0	0	0				0	0	0	0	0	0	0	0	0				0	0	0	0	0	0	0	0	0				0	0	0	0
CAI-3-762	1	2428369	17.67	1	703204	18.66				1	1.56579e+06	18.165	0	0	0	0	0	0				0	0	0	0	0	0	0	0	0				0	0	0	0	0	0	0	0	0				0	0	0	0
CAI-3-763	1	922009	18.57	1	3012065	17.1				1	1967037	17.835	0	0	0	0	0	0				0	0	0	0	0	0	0	0	0				0	0	0	0	0	0	0	0	0				0	0	0	0
CAI-3-768	1	953235	19.1	1	229716	20.73				1	591476	19.915	0	0	0	0	0	0				0	0	0	0	0	0	0	0	0				0	0	0	0	0	0	0	0	0				0	0	0	0
CAI-3-770	0	0	0	1	99	33.05	0	0	0	0	0	0	0	0	0	0	0	0	0	0	0	0	0	0	0	0	0	0	0	0	0	0	0	0	0	0	0	0	0	0	0	0	0	0	0	0	0	0	0
CAI-3-772	1	1190985	18.6	1	707414	19.35				1	949200	18.975	0	0	0	0	0	0				0	0	0	0	0	0	0	0	0				0	0	0	0	0	0	0	0	0				0	0	0	0
CAI-3-773	0	0	0	0	0	0				0	0	0	0	0	0	0	0	0				0	0	0	0	0	0	0	0	0				0	0	0	0	0	0	0	0	0				0	0	0	0
CAI-3-775	1	1770	29.15	1	473	30.49				1	1121.5	29.82	0	0	0	0	0	0				0	0	0	0	0	0	0	0	0				0	0	0	0	0	0	0	0	0				0	0	0	0
CAI-3-776	1	2416491	17.35	1	2812257	17.12				1	2614374	17.235	0	0	0	0	0	0				0	0	0	0	0	0	0	0	0				0	0	0	0	0	0	0	0	0				0	0	0	0
CAI-3-778	1	1374	28.96	1	1989	28.04				1	1681.5	28.5	0	0	0	0	0	0				0	0	0	0	0	0	0	0	0				0	0	0	0	0	0	0	0	0				0	0	0	0
CAI-3-780	1	38611	24.17	1	8571	25.83				1	23591	25	0	0	0	0	0	0				0	0	0	0	0	0	0	0	0				0	0	0	0	0	0	0	0	0				0	0	0	0
CAI-3-782	0	0	0	0	0	0				0	0	0	0	0	0	0	0	0				0	0	0	0	0	0	0	0	0				0	0	0	0	0	0	0	0	0				0	0	0	0
CAI-3-784	1	151	32.54	1	106	32.95				1	128.5	32.745	0	0	0	0	0	0				0	0	0	0	0	0	0	0	0				0	0	0	0	0	0	0	0	0				0	0	0	0
CAI-3-785	0	0	0	1	29684	24.28	1	22540	24.63	1	26112	24.455	0	0	0	0	0	0	0	0	0	0	0	0	0	0	0	0	0	0	0	0	0	0	0	0	0	0	0	0	0	0	0	0	0	0	0	0	0
CAI-3-790	0	0	0	1	507603	19.49	1	1590478	18.16	1	1.04904e+06	18.825	0	0	0	0	0	0	0	0	0	0	0	0	0	0	0	0	0	0	0	0	0	0	0	0	0	0	0	0	0	0	0	0	0	0	0	0	0
CAI-3-792	0	0	0	1	128735	21.63	1	107043	21.64	1	117889	21.635	0	0	0	0	0	0	0	0	0	0	0	0	0	0	0	0	0	0	0	0	0	0	0	0	0	0	0	0	0	0	0	0	0	0	0	0	0
CAI-3-793	0	0	0	1	616596	19.36	1	635653	18.91	1	626124	19.135	0	0	0	0	0	0	0	0	0	0	0	0	0	0	0	0	0	0	0	0	0	0	0	0	0	0	0	0	0	0	0	0	0	0	0	0	0
CAI-3-798	0	0	0	1	113	32.52	0	0	0	0	0	0	0	0	0	0	0	0	0	0	0	0	0	0	0	0	0	0	0	0	0	0	0	0	0	0	0	0	0	0	0	0	0	0	0	0	0	0	0
CAI-3-799	0	0	0	0	0	0				0	0	0	0	0	0	0	0	0				0	0	0	0	0	0	0	0	0				0	0	0	0	0	0	0	0	0				0	0	0	0
CAI-3-800	0	0	0	1	1022376	18.87	1	555151	19.23	1	788764	19.05	0	0	0	0	0	0	0	0	0	0	0	0	0	0	0	0	0	0	0	0	0	0	0	0	0	0	0	0	0	0	0	0	0	0	0	0	0
CAI-4-812	1	911	30.19	1	449	30.56				1	680	30.375	0	0	0	0	0	0				0	0	0	0	0	0	0	0	0				0	0	0	0	0	0	0	0	0				0	0	0	0
CAI-4-815	1	872510	18.8	1	4586826	16.99				1	2729668	17.895	0	0	0	0	0	0				0	0	0	0	0	0	0	0	0				0	0	0	0	0	0	0	0	0				0	0	0	0
CAI-4-817	1	1447337	18.04	1	5442921	16.37				1	3445129	17.205	0	0	0	0	0	0				0	0	0	0	0	0	0	0	0				0	0	0	0	0	0	0	0	0				0	0	0	0
CAI-4-818	1	72719	22.53	1	413863	20.36				1	243291	21.445	0	0	0	0	0	0				0	0	0	0	0	0	0	0	0				0	0	0	0	0	0	0	0	0				0	0	0	0
CAI-4-819	0	0	0	1	210	32.04	0	0	0	0	0	0	0	0	0	0	0	0	0	0	0	0	0	0	0	0	0	0	0	0	0	0	0	0	0	0	0	0	0	0	0	0	0	0	0	0	0	0	0
CAI-4-822	1	9460816	14.95	1	7737306	15.32				1	8599061	15.135	0	0	0	0	0	0				0	0	0	0	0	0	0	0	0				0	0	0	0	0	0	0	0	0				0	0	0	0
CAI-4-824	1	1611555	17.62	1	1877667	17.68				1	1744611	17.65	0	0	0	0	0	0				0	0	0	0	0	0	0	0	0				0	0	0	0	0	0	0	0	0				0	0	0	0
CAI-4-827	0	0	0	0	0	0				0	0	0	0	0	0	0	0	0				0	0	0	0	0	0	0	0	0				0	0	0	0	0	0	0	0	0				0	0	0	0
CAI-4-829	0	0	0	1	76	33.33	0	0	0	0	0	0	0	0	0	0	0	0	0	0	0	0	0	0	0	0	0	0	0	0	0	0	0	0	0	0	0	0	0	0	0	0	0	0	0	0	0	0	0
CAI-4-830	1	960	29.64	1	285	31.16				1	622.5	30.4	0	0	0	0	0	0				0	0	0	0	0	0	0	0	0				0	0	0	0	0	0	0	0	0				0	0	0	0
CAI-4-831	1	248	31.4	1	240	31.3				1	244	31.35	0	0	0	0	0	0				0	0	0	0	0	0	0	0	0				0	0	0	0	0	0	0	0	0				0	0	0	0
CAI-4-835	1	1228321	17.98	1	995397	18.52				1	1111859	18.25	0	0	0	0	0	0				0	0	0	0	0	0	0	0	0				0	0	0	0	0	0	0	0	0				0	0	0	0
CAI-4-839	1	906742	18.73	1	804468	18.93				1	855605	18.83	0	0	0	0	0	0				0	0	0	0	0	0	0	0	0				0	0	0	0	0	0	0	0	0				0	0	0	0
CAI-4-840	1	1616639	18.04	1	1284580	18.09				1	1.45061e+06	18.065	0	0	0	0	0	0				0	0	0	0	0	0	0	0	0				0	0	0	0	0	0	0	0	0				0	0	0	0
CAI-4-843	1	16973767	13.8	1	9014747	15.21				1	12994257	14.505	0	0	0	0	0	0				0	0	0	0	0	0	0	0	0				0	0	0	0	0	0	0	0	0				0	0	0	0
CAI-4-849	1	1562967	18.14	1	667159	18.81				1	1115063	18.475	0	0	0	0	0	0				0	0	0	0	0	0	0	0	0				0	0	0	0	0	0	0	0	0				0	0	0	0
CAI-4-850	1	341	30.94	1	65	33.24				1	203	32.09	0	0	0	0	0	0				0	0	0	0	0	0	0	0	0				0	0	0	0	0	0	0	0	0				0	0	0	0
CAI-4-851	1	437723	19.92	1	931140	18.89				1	684432	19.405	0	0	0	0	0	0				0	0	0	0	0	0	0	0	0				0	0	0	0	0	0	0	0	0				0	0	0	0
CAI-4-854	1	118441	21.73	1	93860	22.18				1	106150	21.955	0	0	0	0	0	0				0	0	0	0	0	0	0	0	0				0	0	0	0	0	0	0	0	0				0	0	0	0
CAI-5-872	1	684	30.42	0	0	0	1	111	32.48	1	397.5	31.45	0	0	0	0	0	0	0	0	0	0	0	0	0	0	0	0	0	0	0	0	0	0	0	0	0	0	0	0	0	0	0	0	0	0	0	0	0
CAI-5-873	1	3259	27.67	1	951	29.2				1	2105	28.435	0	0	0	0	0	0				0	0	0	0	0	0	0	0	0				0	0	0	0	0	0	0	0	0				0	0	0	0
CAI-5-875	1	32581	23.7	1	59548	22.91				1	46064.5	23.305	0	0	0	0	0	0				0	0	0	0	0	0	0	0	0				0	0	0	0	0	0	0	0	0				0	0	0	0
CAI-5-882	1	1212485	17.98	1	1397011	17.62				1	1304748	17.8	0	0	0	0	0	0				0	0	0	0	0	0	0	0	0				0	0	0	0	0	0	0	0	0				0	0	0	0
CAI-5-884	1	9035803	15.48	1	3635104	16.64				1	6.33545e+06	16.06	0	0	0	0	0	0				0	0	0	0	0	0	0	0	0				0	0	0	0	0	0	0	0	0				0	0	0	0
CAI-5-886	1	487287	20.09	1	834561	20.05				1	660924	20.07	0	0	0	0	0	0				0	0	0	0	0	0	0	0	0				0	0	0	0	0	0	0	0	0				0	0	0	0
CAI-5-889	0	0	0	0	0	0				0	0	0	0	0	0	0	0	0				0	0	0	0	0	0	0	0	0				0	0	0	0	0	0	0	0	0				0	0	0	0
CAI-5-890	1	4794448	15.65	1	4929444	16.05				1	4861946	15.85	0	0	0	0	0	0				0	0	0	0	0	0	0	0	0				0	0	0	0	0	0	0	0	0				0	0	0	0
AIT 03-228	0	0	0	0	0	0				0	0	0	1	26	33.48	1	17	34.02				1	21.5	33.75	0	0	0	0	0	0				0	0	0	0	0	0	0	0	0				0	0	0	0
AIT 05-272	0	0	0	0	0	0				0	0	0	1	66	31.91	1	23	33.71				1	44.5	32.81	0	0	0	0	0	0				0	0	0	0	0	0	0	0	0				0	0	0	0
AIT 05-278	1	238986	19.49	1	178846	19.65				1	208916	19.57	0	0	0	0	0	0				0	0	0	0	0	0	0	0	0				0	0	0	0	0	0	0	0	0				0	0	0	0
CAI 03-752	1	11246	24.27	1	18205	23.42				1	14725.5	23.845	0	0	0		0	0				0	0	0	0	0	0	0	0	0				0	0	0	0	0	0	0	0	0				0	0	0	0
CAI 03-789	0	0	0	0	0	0				0	0	0	0	0	0	0	0	0				0	0	0	0	0	0	0	0	0				0	0	0	0	0	0	0	0	0				0	0	0	0
CAI 04-828	1	133184	20.54	1	89476	20.91				1	111330	20.725	1	130	31.34	1	37	33.06				1	83.5	32.2	0	0	0	0	0	0				0	0	0	0	0	0	0	0	0				0	0	0	0
CAI 05-871	1	1027520	18.18	1	151490	20.36				1	589505	19.27	0	0	0	0	0	0				0	0	0	0	0	0	0	0	0				0	0	0	0	0	0	0	0	0				0	0	0	0
CAI 05-894	0	0	0	0	0	0				0	0	0	1	218	30.34	1	345	29.6				1	281.5	29.97	0	0	0	0	0	0				0	0	0	0	0	0	0	0	0				0	0	0	0
CAI 05-895	1	6755251	14.33	1	7492761	14.14				1	7124006	14.235	0	0	0	0	0	0				0	0	0	0	0	0	0	0	0				0	0	0	0	0	0	0	0	0				0	0	0	0
CAI 05-898	1	1749562	15.93	1	2976454	15.69				1	2363008	15.81	0	0	0	0	0	0				0	0	0	0	0	0	0	0	0				0	0	0	0	0	0	0	0	0				0	0	0	0
MOT 01-121	0	0	0	0	0	0				0	0	0	0	0	0	0	0	0				0	0	0	0	0	0	0	0	0				0	0	0	0	0	0	0	0	0				0	0	0	0
CAI 05-904	1	981201	16.96	1	667349	17.93				1	824275	17.445	0	0	0	0	0	0				0	0	0	0	0	0	0	0	0				0	0	0	0	0	0	0	0	0				0	0	0	0
CAI 05-905	1	180147	19.83	1	285726	19.98				1	232936	19.905	0	0	0	0	0	0				0	0	0	0	0	0	0	0	0				0	0	0	0	0	0	0	0	0				0	0	0	0
CAI 06-922	0	0	0	0	0	0				0	0	0	0	0	0	0	0	0				0	0	0	0	0	0	0	0	0				0	0	0	0	0	0	0	0	0				0	0	0	0
CAI 05-899	1	1838756	16.02	1	1743408	16.29				1	1791082	16.155	0	0	0	0	0	0				0	0	0	0	0	0	0	0	0				0	0	0	0	0	0	0	0	0				0	0	0	0
CAI 05-900	1	224	30.36	1	109	31.21				1	166.5	30.785	0	0	0	0	0	0				0	0	0	0	0	0	0	0	0				0	0	0	0	0	0	0	0	0				0	0	0	0
CAI 05-902	1	690068	17.82	1	884999	17.26				1	787534	17.54	0	0	0	0	0	0				0	0	0	0	0	0	0	0	0				0	0	0	0	0	0	0	0	0				0	0	0	0
CAI 05-903	1	212131	19.35	1	220911	19.66				1	216521	19.505	0	0	0	0	0	0				0	0	0	0	0	0	0	0	0				0	0	0	0	0	0	0	0	0				0	0	0	0
CAI 06-923	1	4099782	15.24	1	1293003	16.65				1	2.69639e+06	15.945	0	0	0	0	0	0				0	0	0	0	0	0	0	0	0				0	0	0	0	0	0	0	0	0				0	0	0	0
AIT 01-123	1	1184095	17.79	1	309339	18.71				1	746717	18.25	0	0	0	0	0	0				0	0	0	0	0	0	0	0	0				0	0	0	0	0	0	0	0	0				0	0	0	0
AIT 06-306	0	0	0	0	0	0				0	0	0	0	0	0	0	0	0				0	0	0	1	2631	26.71	1	1955	26.63				1	2293	26.67	0	0	0	0	0	0				0	0	0	0
AIT 01-151	1	220107	19.67	1	280440	19.7				1	250274	19.685	1	99	31.67	1	90	32.24				1	94.5	31.955	0	0	0	0	0	0				0	0	0	0	0	0	0	0	0				0	0	0	0
AIT 06-303	0	0	0	0	0	0				0	0	0	1	22	33.76	1	35	33.25				1	28.5	33.505	0	0	0	0	0	0				0	0	0	0	0	0	0	0	0				0	0	0	0
AIT 06-305	1	206826	19.57	1	129285	20.82				1	168056	20.195	1	2680	26.35	1	732	28.63				1	1706	27.49	0	0	0	0	0	0				0	0	0	0	0	0	0	0	0				0	0	0	0
AIT 04-247	0	0	0	0	0	0				0	0	0	0	0	0	0	0	0				0	0	0	0	0	0	0	0	0				0	0	0	0	0	0	0	0	0				0	0	0	0
CAI 06-925	1	667830	17.56	1	650713	17.25				1	659272	17.405	0	0	0	0	0	0				0	0	0	0	0	0	0	0	0				0	0	0	0	0	0	0	0	0				0	0	0	0
CAI 06-926	1	41	33.18	1	31	33.48				1	36	33.33	0	0	0	0	0	0				0	0	0	0	0	0	0	0	0				0	0	0	0	0	0	0	0	0				0	0	0	0
CAI 06-929	1	1264240	17.17	1	774196	17.47				1	1019218	17.32	0	0	0	0	0	0				0	0	0	0	0	0	0	0	0				0	0	0	0	0	0	0	0	0				0	0	0	0
CAI 06-932	1	4539	25.44	1	4563	25.3				1	4551	25.37	0	0	0	0	0	0				0	0	0	0	0	0	0	0	0				0	0	0	0	0	0	0	0	0				0	0	0	0
CAI 06-933	0	0	0	0	0	0				0	0	0	0	0	0	0	0	0				0	0	0	0	0	0	0	0	0				0	0	0	0	0	0	0	0	0				0	0	0	0
CAI 06-935	1	7698	24.76	1	7538	24.83				1	7618	24.795	0	0	0	0	0	0				0	0	0	0	0	0	0	0	0				0	0	0	0	0	0	0	0	0				0	0	0	0
CAI 06-936	1	17857	23.62	1	9916	24.28				1	13886.5	23.95	0	0	0	0	0	0				0	0	0	0	0	0	0	0	0				0	0	0	0	0	0	0	0	0				0	0	0	0
CAI 06-940	0	0	0	1	38	32.99	0	0	0	0	0	0	0	0	0	0	0	0	0	0	0	0	0	0	0	0	0	0	0	0	0	0	0	0	0	0	0	0	0	0	0	0	0	0	0	0	0	0	0
CAI 06-941	1	217305	19.85	1	220920	19.55				1	219112	19.7	0	0	0	0	0	0				0	0	0	0	0	0	0	0	0				0	0	0	0	0	0	0	0	0				0	0	0	0
CAI 06-948	0	0	0	1	55	32.27	1	29	33.48	1	42	32.875	0	0	0	0	0	0	0	0	0	0	0	0	0	0	0	0	0	0	0	0	0	0	0	0	0	0	0	0	0	0	0	0	0	0	0	0	0
MOT 01-003	0	0	0	0	0	0				0	0	0	0	0	0	0	0	0				0	0	0	0	0	0	0	0	0				0	0	0	0	0	0	0	0	0				0	0	0	0
MOT 01-008	0	0	0	0	0	0				0	0	0	0	0	0	0	0	0				0	0	0	0	0	0	0	0	0				0	0	0	0	0	0	0	0	0				0	0	0	0
MOT 01-016	0	0	0	0	0	0				0	0	0	0	0	0	0	0	0				0	0	0	0	0	0	0	0	0				0	0	0	0	0	0	0	0	0				0	0	0	0
MOT 02-031	0	0	0	0	0	0				0	0	0	0	0	0	0	0	0				0	0	0	0	0	0	0	0	0				0	0	0	0	0	0	0	0	0				0	0	0	0
MOT 02-038	0	0	0	0	0	0				0	0	0	0	0	0	0	0	0				0	0	0	0	0	0	0	0	0				0	0	0	0	0	0	0	0	0				0	0	0	0
MOT 03-064	0	0	0	0	0	0				0	0	0	0	0	0	0	0	0				0	0	0	0	0	0	0	0	0				0	0	0	0	0	0	0	0	0				0	0	0	0
MOT 03-070	0	0	0	0	0	0				0	0	0	0	0	0	0	0	0				0	0	0	0	0	0	0	0	0				0	0	0	0	0	0	0	0	0				0	0	0	0
MOT 04-101	0	0	0	0	0	0				0	0	0	0	0	0	0	0	0				0	0	0	0	0	0	0	0	0				0	0	0	0	0	0	0	0	0				0	0	0	0
AIT 01-126	0	0	0	0	0	0				0	0	0	0	0	0	0	0	0				0	0	0	0	0	0	0	0	0				0	0	0	0	0	0	0	0	0				0	0	0	0
AIT 01-143	0	0	0	0	0	0				0	0	0	0	0	0	0	0	0				0	0	0	0	0	0	0	0	0				0	0	0	0	0	0	0	0	0				0	0	0	0
AIT 02-173	0	0	0	0	0	0				0	0	0	0	0	0	0	0	0				0	0	0	0	0	0	0	0	0				0	0	0	0	0	0	0	0	0				0	0	0	0
AIT 02-190	0	0	0	0	0	0				0	0	0	0	0	0	0	0	0				0	0	0	0	0	0	0	0	0				0	0	0	0	0	0	0	0	0				0	0	0	0
AIT 03-218	0	0	0	0	0	0				0	0	0	0	0	0	0	0	0				0	0	0	0	0	0	0	0	0				0	0	0	0	0	0	0	0	0				0	0	0	0
CAI 02-689	0	0	0	0	0	0				0	0	0	0	0	0	0	0	0				0	0	0	0	0	0	0	0	0				0	0	0	0	0	0	0	0	0				0	0	0	0
AIT 05-270	0	0	0	0	0	0				0	0	0	0	0	0	0	0	0				0	0	0	0	0	0	0	0	0				0	0	0	0	0	0	0	0	0				0	0	0	0
AIT 05-275	0	0	0	0	0	0				0	0	0	0	0	0	0	0	0				0	0	0	0	0	0	0	0	0				0	0	0	0	0	0	0	0	0				0	0	0	0
AIT 06-302	0	0	0	0	0	0				0	0	0	0	0	0	0	0	0				0	0	0	0	0	0	0	0	0				0	0	0	0	0	0	0	0	0				0	0	0	0
AIT 06-313	0	0	0	0	0	0				0	0	0	0	0	0	0	0	0				0	0	0	0	0	0	0	0	0				0	0	0	0	0	0	0	0	0				0	0	0	0
HLA 01-355	0	0	0	0	0	0				0	0	0	0	0	0	0	0	0				0	0	0	0	0	0	0	0	0				0	0	0	0	0	0	0	0	0				0	0	0	0
HLA 02-375	0	0	0	0	0	0				0	0	0	0	0	0	0	0	0				0	0	0	0	0	0	0	0	0				0	0	0	0	0	0	0	0	0				0	0	0	0
HLA 03-387	0	0	0	0	0	0				0	0	0	0	0	0	0	0	0				0	0	0	0	0	0	0	0	0				0	0	0	0	0	0	0	0	0				0	0	0	0
HLA 04-402	0	0	0	0	0	0				0	0	0	0	0	0	0	0	0				0	0	0	0	0	0	0	0	0				0	0	0	0	0	0	0	0	0				0	0	0	0
HLA 05-420	0	0	0	0	0	0				0	0	0	0	0	0	0	0	0				0	0	0	0	0	0	0	0	0				0	0	0	0	0	0	0	0	0				0	0	0	0
CON 01-453	0	0	0	0	0	0				0	0	0	0	0	0	0	0	0				0	0	0	0	0	0	0	0	0				0	0	0	0	0	0	0	0	0				0	0	0	0
CON 02-471	0	0	0	0	0	0				0	0	0	0	0	0	0	0	0				0	0	0	0	0	0	0	0	0				0	0	0	0	0	0	0	0	0				0	0	0	0
CON 03-482	0	0	0	0	0	0				0	0	0	0	0	0	0	0	0				0	0	0	0	0	0	0	0	0				0	0	0	0	0	0	0	0	0				0	0	0	0
QUI 01-504	0	0	0	0	0	0				0	0	0	0	0	0	0	0	0				0	0	0	0	0	0	0	0	0				0	0	0	0	0	0	0	0	0				0	0	0	0
QUI 01-512	0	0	0	0	0	0				0	0	0	0	0	0	0	0	0				0	0	0	0	0	0	0	0	0				0	0	0	0	0	0	0	0	0				0	0	0	0
QUI 02-532	0	0	0	0	0	0				0	0	0	0	0	0	0	0	0				0	0	0	0	0	0	0	0	0				0	0	0	0	0	0	0	0	0				0	0	0	0
QUI 02-533	0	0	0	0	0	0				0	0	0	0	0	0	0	0	0				0	0	0	0	0	0	0	0	0				0	0	0	0	0	0	0	0	0				0	0	0	0
QUI 03-551	0	0	0	0	0	0				0	0	0	0	0	0	0	0	0				0	0	0	0	0	0	0	0	0				0	0	0	0	0	0	0	0	0				0	0	0	0
QUI 04-572	0	0	0	0	0	0				0	0	0	0	0	0	0	0	0				0	0	0	0	0	0	0	0	0				0	0	0	0	0	0	0	0	0				0	0	0	0
QUI 04-578	0	0	0	0	0	0				0	0	0	0	0	0	0	0	0				0	0	0	0	0	0	0	0	0				0	0	0	0	0	0	0	0	0				0	0	0	0
CAI 01-609	0	0	0	0	0	0				0	0	0	0	0	0	0	0	0				0	0	0	0	0	0	0	0	0				0	0	0	0	0	0	0	0	0				0	0	0	0
CAI 01-633	0	0	0	0	0	0				0	0	0	0	0	0	0	0	0				0	0	0	0	0	0	0	0	0				0	0	0	0	0	0	0	0	0				0	0	0	0
CAI 01-655	0	0	0	0	0	0				0	0	0	0	0	0	0	0	0				0	0	0	0	0	0	0	0	0				0	0	0	0	0	0	0	0	0				0	0	0	0
CAI 01-603	0	0	0	0	0	0				0	0	0	0	0	0	0	0	0				0	0	0	0	0	0	0	0	0				0	0	0	0	0	0	0	0	0				0	0	0	0
CAI 02-704	0	0	0	0	0	0				0	0	0	0	0	0	0	0	0				0	0	0	0	0	0	0	0	0				0	0	0	0	0	0	0	0	0				0	0	0	0
CAI 02-718	1	549398	17.65	1	844481	17.42				1	696940	17.535	0	0	0	0	0	0				0	0	0	0	0	0	0	0	0				0	0	0	0	0	0	0	0	0				0	0	0	0
CAI 02-731	0	0	0	0	0	0				0	0	0	0	0	0	0	0	0				0	0	0	0	0	0	0	0	0				0	0	0	0	0	0	0	0	0				0	0	0	0
CAI 03-754	0	0	0	0	0	0				0	0	0	0	0	0	0	0	0				0	0	0	0	0	0	0	0	0				0	0	0	0	0	0	0	0	0				0	0	0	0
CAI 03-765	0	0	0	0	0	0				0	0	0	0	0	0	0	0	0				0	0	0	0	0	0	0	0	0				0	0	0	0	0	0	0	0	0				0	0	0	0
CAI 03-795	0	0	0	0	0	0				0	0	0	0	0	0	0	0	0				0	0	0	0	0	0	0	0	0				0	0	0	0	0	0	0	0	0				0	0	0	0
CAI 04-810	0	0	0	0	0	0				0	0	0	0	0	0	0	0	0				0	0	0	0	0	0	0	0	0				0	0	0	0	0	0	0	0	0				0	0	0	0
CAI 04-823	0	0	0	0	0	0				0	0	0	0	0	0	0	0	0				0	0	0	0	0	0	0	0	0				0	0	0	0	0	0	0	0	0				0	0	0	0
CAI 04-834	0	0	0	0	0	0				0	0	0	0	0	0	0	0	0				0	0	0	0	0	0	0	0	0				0	0	0	0	0	0	0	0	0				0	0	0	0
CAI 05-880	0	0	0	0	0	0				0	0	0	0	0	0	0	0	0				0	0	0	0	0	0	0	0	0				0	0	0	0	0	0	0	0	0				0	0	0	0
CAI 05-891	0	0	0	0	0	0				0	0	0	0	0	0	0	0	0				0	0	0	0	0	0	0	0	0				0	0	0	0	0	0	0	0	0				0	0	0	0
CAI 06-931	0	0	0	0	0	0				0	0	0	0	0	0	0	0	0				0	0	0	0	0	0	0	0	0				0	0	0	0	0	0	0	0	0				0	0	0	0
CAI 06-939	0	0	0	0	0	0				0	0	0	0	0	0	0	0	0				0	0	0	0	0	0	0	0	0				0	0	0	0	0	0	0	0	0				0	0	0	0
CAI 06-949	0	0	0	0	0	0				0	0	0	0	0	0	0	0	0				0	0	0	0	0	0	0	0	0				0	0	0	0	0	0	0	0	0				0	0	0	0
MOT 01-006	0	0	0	0	0	0				0	0	0	0	0	0	0	0	0				0	0	0	0	0	0	0	0	0				0	0	0	0	0	0	0	0	0				0	0	0	0
MOT 01-015	0	0	0	0	0	0				0	0	0	0	0	0	0	0	0				0	0	0	0	0	0	0	0	0				0	0	0	0	0	0	0	0	0				0	0	0	0
MOT 02-040	0	0	0	0	0	0				0	0	0	0	0	0	0	0	0				0	0	0	0	0	0	0	0	0				0	0	0	0	0	0	0	0	0				0	0	0	0
MOT 02-046	0	0	0	0	0	0				0	0	0	0	0	0	0	0	0				0	0	0	0	0	0	0	0	0				0	0	0	0	0	0	0	0	0				0	0	0	0
MOT 03-060	0	0	0	0	0	0				0	0	0	0	0	0	0	0	0				0	0	0	0	0	0	0	0	0				0	0	0	0	0	0	0	0	0				0	0	0	0
MOT 03-068	0	0	0	0	0	0				0	0	0	0	0	0	0	0	0				0	0	0	0	0	0	0	0	0				0	0	0	0	0	0	0	0	0				0	0	0	0
MOT 04-094	0	0	0	0	0	0				0	0	0	0	0	0	0	0	0				0	0	0	0	0	0	0	0	0				0	0	0	0	0	0	0	0	0				0	0	0	0
MOT 04-095	0	0	0	0	0	0				0	0	0	0	0	0	0	0	0				0	0	0	0	0	0	0	0	0				0	0	0	0	0	0	0	0	0				0	0	0	0
AIT 01-139	0	0	0	0	0	0				0	0	0	0	0	0	0	0	0				0	0	0	0	0	0	0	0	0				0	0	0	0	0	0	0	0	0				0	0	0	0
AIT 01-159	0	0	0	0	0	0				0	0	0	0	0	0	0	0	0				0	0	0	0	0	0	0	0	0				0	0	0	0	0	0	0	0	0				0	0	0	0
AIT 02-182	0	0	0	0	0	0				0	0	0	0	0	0	0	0	0				0	0	0	0	0	0	0	0	0				0	0	0	0	0	0	0	0	0				0	0	0	0
AIT 02-193	0	0	0	0	0	0				0	0	0	0	0	0	0	0	0				0	0	0	0	0	0	0	0	0				0	0	0	0	0	0	0	0	0				0	0	0	0
AIT 03-212	0	0	0	0	0	0				0	0	0	0	0	0	0	0	0				0	0	0	0	0	0	0	0	0				0	0	0	0	0	0	0	0	0				0	0	0	0
AIT 04-250	0	0	0	0	0	0				0	0	0	0	0	0	0	0	0				0	0	0	0	0	0	0	0	0				0	0	0	0	0	0	0	0	0				0	0	0	0
AIT 04-253	0	0	0	0	0	0				0	0	0	0	0	0	0	0	0				0	0	0	0	0	0	0	0	0				0	0	0	0	0	0	0	0	0				0	0	0	0
AIT 06-301	0	0	0	0	0	0				0	0	0	0	0	0	0	0	0				0	0	0	0	0	0	0	0	0				0	0	0	0	0	0	0	0	0				0	0	0	0
AIT 06-316	0	0	0	0	0	0				0	0	0	0	0	0	0	0	0				0	0	0	0	0	0	0	0	0				0	0	0	0	0	0	0	0	0				0	0	0	0
HLA 01-351	0	0	0	0	0	0				0	0	0	0	0	0	0	0	0				0	0	0	0	0	0	0	0	0				0	0	0	0	0	0	0	0	0				0	0	0	0
HLA 02-360	0	0	0	0	0	0				0	0	0	0	0	0	0	0	0				0	0	0	0	0	0	0	0	0				0	0	0	0	0	0	0	0	0				0	0	0	0
HLA 02-377	0	0	0	0	0	0				0	0	0	0	0	0	0	0	0				0	0	0	0	0	0	0	0	0				0	0	0	0	0	0	0	0	0				0	0	0	0
HLA 03-384	0	0	0	0	0	0				0	0	0	0	0	0	0	0	0				0	0	0	0	0	0	0	0	0				0	0	0	0	0	0	0	0	0				0	0	0	0
HLA 04-404	0	0	0	0	0	0				0	0	0	0	0	0	0	0	0				0	0	0	0	0	0	0	0	0				0	0	0	0	0	0	0	0	0				0	0	0	0
HLA 04-411	0	0	0	0	0	0				0	0	0	0	0	0	0	0	0				0	0	0	0	0	0	0	0	0				0	0	0	0	0	0	0	0	0				0	0	0	0
HLA 04-426	0	0	0	0	0	0				0	0	0	0	0	0	0	0	0				0	0	0	0	0	0	0	0	0				0	0	0	0	0	0	0	0	0				0	0	0	0
CON 01-451	0	0	0	0	0	0				0	0	0	0	0	0	0	0	0				0	0	0	0	0	0	0	0	0				0	0	0	0	0	0	0	0	0				0	0	0	0
CON 01-462	0	0	0	0	0	0				0	0	0	0	0	0	0	0	0				0	0	0	0	0	0	0	0	0				0	0	0	0	0	0	0	0	0				0	0	0	0
CON 02-472	0	0	0	0	0	0				0	0	0	0	0	0	0	0	0				0	0	0	0	0	0	0	0	0				0	0	0	0	0	0	0	0	0				0	0	0	0
CON 03-480	0	0	0	0	0	0				0	0	0	0	0	0	0	0	0				0	0	0	0	0	0	0	0	0				0	0	0	0	0	0	0	0	0				0	0	0	0
CON 03-488	0	0	0	0	0	0				0	0	0	0	0	0	0	0	0				0	0	0	0	0	0	0	0	0				0	0	0	0	0	0	0	0	0				0	0	0	0
QUI 01-510	0	0	0	0	0	0				0	0	0	0	0	0	0	0	0				0	0	0	0	0	0	0	0	0				0	0	0	0	0	0	0	0	0				0	0	0	0
QUI 01-523	0	0	0	0	0	0				0	0	0	0	0	0	0	0	0				0	0	0	0	0	0	0	0	0				0	0	0	0	0	0	0	0	0				0	0	0	0
QUI 02-539	0	0	0	0	0	0				0	0	0	0	0	0	0	0	0				0	0	0	0	0	0	0	0	0				0	0	0	0	0	0	0	0	0				0	0	0	0
QUI 03-556	0	0	0	0	0	0				0	0	0	0	0	0	0	0	0				0	0	0	0	0	0	0	0	0				0	0	0	0	0	0	0	0	0				0	0	0	0
QUI 04-574	0	0	0	0	0	0				0	0	0	0	0	0	0	0	0				0	0	0	0	0	0	0	0	0				0	0	0	0	0	0	0	0	0				0	0	0	0
QUI 01-508	0	0	0	0	0	0				0	0	0	0	0	0	0	0	0				0	0	0	0	0	0	0	0	0				0	0	0	0	0	0	0	0	0				0	0	0	0
CAI 01-642	0	0	0	0	0	0				0	0	0	0	0	0	0	0	0				0	0	0	0	0	0	0	0	0				0	0	0	0	0	0	0	0	0				0	0	0	0
CAI 01-669	0	0	0	0	0	0				0	0	0	0	0	0	0	0	0				0	0	0	0	0	0	0	0	0				0	0	0	0	0	0	0	0	0				0	0	0	0
CAI 02-691	0	0	0	0	0	0				0	0	0	0	0	0	0	0	0				0	0	0	0	0	0	0	0	0				0	0	0	0	0	0	0	0	0				0	0	0	0
CAI 02-738	0	0	0	0	0	0				0	0	0	0	0	0	0	0	0				0	0	0	0	0	0	0	0	0				0	0	0	0	0	0	0	0	0				0	0	0	0
CAI 03-756	0	0	0	0	0	0				0	0	0	0	0	0	0	0	0				0	0	0	0	0	0	0	0	0				0	0	0	0	0	0	0	0	0				0	0	0	0
CAI 03-774	0	0	0	0	0	0				0	0	0	0	0	0	0	0	0				0	0	0	0	0	0	0	0	0				0	0	0	0	0	0	0	0	0				0	0	0	0
CAI 03-797	0	0	0	0	0	0				0	0	0	0	0	0	0	0	0				0	0	0	0	0	0	0	0	0				0	0	0	0	0	0	0	0	0				0	0	0	0
CAI 04/5-820	0	0	0	0	0	0				0	0	0	0	0	0	0	0	0				0	0	0	0	0	0	0	0	0				0	0	0	0	0	0	0	0	0				0	0	0	0
CAI 04-832	0	0	0	0	0	0				0	0	0	0	0	0	0	0	0				0	0	0	0	0	0	0	0	0				0	0	0	0	0	0	0	0	0				0	0	0	0
CAI 04-852	0	0	0	0	0	0				0	0	0	0	0	0	0	0	0				0	0	0	0	0	0	0	0	0				0	0	0	0	0	0	0	0	0				0	0	0	0
CAI 05-877	0	0	0	0	0	0				0	0	0	0	0	0	0	0	0				0	0	0	0	0	0	0	0	0				0	0	0	0	0	0	0	0	0				0	0	0	0
CAI 05-888	0	0	0	0	0	0				0	0	0	0	0	0	0	0	0				0	0	0	0	0	0	0	0	0				0	0	0	0	0	0	0	0	0				0	0	0	0
CAI 06-927	0	0	0	0	0	0				0	0	0	0	0	0	0	0	0				0	0	0	0	0	0	0	0	0				0	0	0	0	0	0	0	0	0				0	0	0	0
CAI 06-942	0	0	0	0	0	0				0	0	0	0	0	0	0	0	0				0	0	0	0	0	0	0	0	0				0	0	0	0	0	0	0	0	0				0	0	0	0
MOT 01-012	0	0	0	0	0	0				0	0	0	0	0	0	0	0	0				0	0	0	0	0	0	0	0	0				0	0	0	0	0	0	0	0	0				0	0	0	0
MOT 02-036	0	0	0	0	0	0				0	0	0	0	0	0	0	0	0				0	0	0	0	0	0	0	0	0				0	0	0	0	0	0	0	0	0				0	0	0	0
MOT 03-067	0	0	0	0	0	0				0	0	0	0	0	0	0	0	0				0	0	0	0	0	0	0	0	0				0	0	0	0	0	0	0	0	0				0	0	0	0
MOT 04-099	0	0	0	0	0	0				0	0	0	0	0	0	0	0	0				0	0	0	0	0	0	0	0	0				0	0	0	0	0	0	0	0	0				0	0	0	0
AIT 01-135	0	0	0	0	0	0				0	0	0	0	0	0	0	0	0				0	0	0	0	0	0	0	0	0				0	0	0	0	0	0	0	0	0				0	0	0	0
AIT 01-141	0	0	0	0	0	0				0	0	0	0	0	0	0	0	0				0	0	0	0	0	0	0	0	0				0	0	0	0	0	0	0	0	0				0	0	0	0
AIT 02-179	0	0	0	0	0	0				0	0	0	0	0	0	0	0	0				0	0	0	0	0	0	0	0	0				0	0	0	0	0	0	0	0	0				0	0	0	0
AIT 04-244	0	0	0	0	0	0				0	0	0	0	0	0	0	0	0				0	0	0	0	0	0	0	0	0				0	0	0	0	0	0	0	0	0				0	0	0	0
AIT 06-310	0	0	0	0	0	0				0	0	0	0	0	0	0	0	0				0	0	0	0	0	0	0	0	0				0	0	0	0	0	0	0	0	0				0	0	0	0
HLA 01-358	0	0	0	0	0	0				0	0	0	0	0	0	0	0	0				0	0	0	0	0	0	0	0	0				0	0	0	0	0	0	0	0	0				0	0	0	0
HLA 02-372	0	0	0	0	0	0				0	0	0	0	0	0	0	0	0				0	0	0	0	0	0	0	0	0				0	0	0	0	0	0	0	0	0				0	0	0	0
HLA 03-390	0	0	0	0	0	0				0	0	0	0	0	0	0	0	0				0	0	0	0	0	0	0	0	0				0	0	0	0	0	0	0	0	0				0	0	0	0
HLA 04-406	0	0	0	0	0	0				0	0	0	0	0	0	0	0	0				0	0	0	0	0	0	0	0	0				0	0	0	0	0	0	0	0	0				0	0	0	0
HLA 04-424	0	0	0	0	0	0				0	0	0	0	0	0	0	0	0				0	0	0	0	0	0	0	0	0				0	0	0	0	0	0	0	0	0				0	0	0	0
CON 01-460	0	0	0	0	0	0				0	0	0	0	0	0	0	0	0				0	0	0	0	0	0	0	0	0				0	0	0	0	0	0	0	0	0				0	0	0	0
QUI 01-520	0	0	0	0	0	0				0	0	0	0	0	0	0	0	0				0	0	0	0	0	0	0	0	0				0	0	0	0	0	0	0	0	0				0	0	0	0
QUI 02-536	0	0	0	0	0	0				0	0	0	0	0	0	0	0	0				0	0	0	0	0	0	0	0	0				0	0	0	0	0	0	0	0	0				0	0	0	0
QUI 03-554	0	0	0	0	0	0				0	0	0	0	0	0	0	0	0				0	0	0	0	0	0	0	0	0				0	0	0	0	0	0	0	0	0				0	0	0	0
QUI 04-571	0	0	0	0	0	0				0	0	0	0	0	0	0	0	0				0	0	0	0	0	0	0	0	0				0	0	0	0	0	0	0	0	0				0	0	0	0
CAI 01-629	0	0	0	0	0	0				0	0	0	0	0	0	0	0	0				0	0	0	0	0	0	0	0	0				0	0	0	0	0	0	0	0	0				0	0	0	0
CAI 01-651	0	0	0	0	0	0				0	0	0	0	0	0	0	0	0				0	0	0	0	0	0	0	0	0				0	0	0	0	0	0	0	0	0				0	0	0	0
CAI 02-722	0	0	0	0	0	0				0	0	0	0	0	0	0	0	0				0	0	0	0	0	0	0	0	0				0	0	0	0	0	0	0	0	0				0	0	0	0
CAI 03-787	0	0	0	0	0	0				0	0	0	0	0	0	0	0	0				0	0	0	0	0	0	0	0	0				0	0	0	0	0	0	0	0	0				0	0	0	0
CAI 05-892	0	0	0	0	0	0				0	0	0	0	0	0	0	0	0				0	0	0	0	0	0	0	0	0				0	0	0	0	0	0	0	0	0				0	0	0	0
CAI 06-947	0	0	0	0	0	0				0	0	0	0	0	0	0	0	0				0	0	0	0	0	0	0	0	0				0	0	0	0	0	0	0	0	0				0	0	0	0
MOT 02-042	0	0	0	0	0	0				0	0	0	0	0	0	0	0	0				0	0	0	0	0	0	0	0	0				0	0	0	0	0	0	0	0	0				0	0	0	0
MOT 03-062	0	0	0	0	0	0				0	0	0	0	0	0	0	0	0				0	0	0	0	0	0	0	0	0				0	0	0	0	0	0	0	0	0				0	0	0	0
MOT 01-009	0	0	0	0	0	0				0	0	0	0	0	0	0	0	0				0	0	0	0	0	0	0	0	0				0	0	0	0	0	0	0	0	0				0	0	0	0
MOT 02-044	0	0	0	0	0	0				0	0	0	0	0	0	0	0	0				0	0	0	0	0	0	0	0	0				0	0	0	0	0	0	0	0	0				0	0	0	0
MOT 03-065	0	0	0	0	0	0				0	0	0	0	0	0	0	0	0				0	0	0	0	0	0	0	0	0				0	0	0	0	0	0	0	0	0				0	0	0	0
AIT 01-131	0	0	0	0	0	0				0	0	0	0	0	0	0	0	0				0	0	0	0	0	0	0	0	0				0	0	0	0	0	0	0	0	0				0	0	0	0
AIT 04-240	0	0	0	0	0	0				0	0	0	0	0	0	0	0	0				0	0	0	0	0	0	0	0	0				0	0	0	0	0	0	0	0	0				0	0	0	0
AIT 06-308	0	0	0	0	0	0				0	0	0	0	0	0	0	0	0				0	0	0	0	0	0	0	0	0				0	0	0	0	0	0	0	0	0				0	0	0	0
HLA 03-383	0	0	0	0	0	0				0	0	0	0	0	0	0	0	0				0	0	0	0	0	0	0	0	0				0	0	0	0	0	0	0	0	0				0	0	0	0
HLA 05/4-427	0	0	0	0	0	0				0	0	0	0	0	0	0	0	0				0	0	0	0	0	0	0	0	0				0	0	0	0	0	0	0	0	0				0	0	0	0
CON 02-476	0	0	0	0	0	0				0	0	0	0	0	0	0	0	0				0	0	0	0	0	0	0	0	0				0	0	0	0	0	0	0	0	0				0	0	0	0
QUI 01-521	0	0	0	0	0	0				0	0	0	0	0	0	0	0	0				0	0	0	0	0	0	0	0	0				0	0	0	0	0	0	0	0	0				0	0	0	0
QUI 03-560	0	0	0	0	0	0				0	0	0	0	0	0	0	0	0				0	0	0	0	0	0	0	0	0				0	0	0	0	0	0	0	0	0				0	0	0	0
CAI 01-637	0	0	0	0	0	0				0	0	0	0	0	0	0	0	0				0	0	0	0	0	0	0	0	0				0	0	0	0	0	0	0	0	0				0	0	0	0
CAI 02-702	0	0	0	0	0	0				0	0	0	0	0	0	0	0	0				0	0	0	0	0	0	0	0	0				0	0	0	0	0	0	0	0	0				0	0	0	0
CAI 02-736	0	0	0	0	0	0				0	0	0	0	0	0	0	0	0				0	0	0	0	0	0	0	0	0				0	0	0	0	0	0	0	0	0				0	0	0	0
CAI 03-781	0	0	0	0	0	0				0	0	0	0	0	0	0	0	0				0	0	0	0	0	0	0	0	0				0	0	0	0	0	0	0	0	0				0	0	0	0
CAI 04-814	0	0	0	0	0	0				0	0	0	0	0	0	0	0	0				0	0	0	0	0	0	0	0	0				0	0	0	0	0	0	0	0	0				0	0	0	0
CAI 04-842	0	0	0	0	0	0				0	0	0	0	0	0	0	0	0				0	0	0	0	0	0	0	0	0				0	0	0	0	0	0	0	0	0				0	0	0	0
CAI 04-848	0	0	0	0	0	0				0	0	0	0	0	0	0	0	0				0	0	0	0	0	0	0	0	0				0	0	0	0	0	0	0	0	0				0	0	0	0
CAI 05-885	0	0	0	0	0	0				0	0	0	0	0	0	0	0	0				0	0	0	0	0	0	0	0	0				0	0	0	0	0	0	0	0	0				0	0	0	0
CAI 05-887	0	0	0	0	0	0				0	0	0	0	0	0	0	0	0				0	0	0	0	0	0	0	0	0				0	0	0	0	0	0	0	0	0				0	0	0	0
CAI 05-893	0	0	0	0	0	0				0	0	0	0	0	0	0	0	0				0	0	0	0	0	0	0	0	0				0	0	0	0	0	0	0	0	0				0	0	0	0
CAI 06-928	0	0	0	0	0	0				0	0	0	0	0	0	0	0	0				0	0	0	0	0	0	0	0	0				0	0	0	0	0	0	0	0	0				0	0	0	0
CAI 06-930	0	0	0	0	0	0				0	0	0	0	0	0	0	0	0				0	0	0	0	0	0	0	0	0				0	0	0	0	0	0	0	0	0				0	0	0	0
MOT 01-017	0	0	0	0	0	0				0	0	0	0	0	0	0	0	0				0	0	0	0	0	0	0	0	0				0	0	0	0	0	0	0	0	0				0	0	0	0
MOT 02-039	0	0	0	0	0	0				0	0	0	0	0	0	0	0	0				0	0	0	0	0	0	0	0	0				0	0	0	0	0	0	0	0	0				0	0	0	0
MOT 03-063	0	0	0	0	0	0				0	0	0	0	0	0	0	0	0				0	0	0	0	0	0	0	0	0				0	0	0	0	0	0	0	0	0				0	0	0	0
MOT 04-090	0	0	0	0	0	0				0	0	0	0	0	0	0	0	0				0	0	0	0	0	0	0	0	0				0	0	0	0	0	0	0	0	0				0	0	0	0
MOT 04-098	0	0	0	0	0	0				0	0	0	0	0	0	0	0	0				0	0	0	0	0	0	0	0	0				0	0	0	0	0	0	0	0	0				0	0	0	0
AIT 01-133	0	0	0	0	0	0				0	0	0	0	0	0	0	0	0				0	0	0	0	0	0	0	0	0				0	0	0	0	0	0	0	0	0				0	0	0	0
AIT 02-174	0	0	0	0	0	0				0	0	0	0	0	0	0	0	0				0	0	0	0	0	0	0	0	0				0	0	0	0	0	0	0	0	0				0	0	0	0
AIT 06-304	0	0	0	0	0	0				0	0	0	0	0	0	0	0	0				0	0	0	0	0	0	0	0	0				0	0	0	0	0	0	0	0	0				0	0	0	0
HLA 02-363	0	0	0	0	0	0				0	0	0	0	0	0	0	0	0				0	0	0	0	0	0	0	0	0				0	0	0	0	0	0	0	0	0				0	0	0	0
HLA 03-388	0	0	0	0	0	0				0	0	0	0	0	0	0	0	0				0	0	0	0	0	0	0	0	0				0	0	0	0	0	0	0	0	0				0	0	0	0
CON 01-452	0	0	0	0	0	0				0	0	0	0	0	0	0	0	0				0	0	0	0	0	0	0	0	0				0	0	0	0	0	0	0	0	0				0	0	0	0
CON 01-458	0	0	0	0	0	0				0	0	0	0	0	0	0	0	0				0	0	0	0	0	0	0	0	0				0	0	0	0	0	0	0	0	0				0	0	0	0
CON 03-483	0	0	0	0	0	0				0	0	0	0	0	0	0	0	0				0	0	0	0	0	0	0	0	0				0	0	0	0	0	0	0	0	0				0	0	0	0
CON 03-486	0	0	0	0	0	0				0	0	0	0	0	0	0	0	0				0	0	0	0	0	0	0	0	0				0	0	0	0	0	0	0	0	0				0	0	0	0
QUI 01-505	0	0	0	0	0	0				0	0	0	0	0	0	0	0	0				0	0	0	0	0	0	0	0	0				0	0	0	0	0	0	0	0	0				0	0	0	0
QUI 01-522	0	0	0	0	0	0				0	0	0	0	0	0	0	0	0				0	0	0	0	0	0	0	0	0				0	0	0	0	0	0	0	0	0				0	0	0	0
QUI 02-530	0	0	0	0	0	0				0	0	0	0	0	0	0	0	0				0	0	0	0	0	0	0	0	0				0	0	0	0	0	0	0	0	0				0	0	0	0
QUI 03-555	0	0	0	0	0	0				0	0	0	0	0	0	0	0	0				0	0	0	0	0	0	0	0	0				0	0	0	0	0	0	0	0	0				0	0	0	0
CAI 01-625	0	0	0	0	0	0				0	0	0	0	0	0	0	0	0				0	0	0	0	0	0	0	0	0				0	0	0	0	0	0	0	0	0				0	0	0	0
CAI 02-699	0	0	0	0	0	0				0	0	0	0	0	0	0	0	0				0	0	0	0	0	0	0	0	0				0	0	0	0	0	0	0	0	0				0	0	0	0
CAI 02-732	0	0	0	0	0	0				0	0	0	0	0	0	0	0	0				0	0	0	0	0	0	0	0	0				0	0	0	0	0	0	0	0	0				0	0	0	0
CAI 03-791	0	0	0	0	0	0				0	0	0	0	0	0	0	0	0				0	0	0	0	0	0	0	0	0				0	0	0	0	0	0	0	0	0				0	0	0	0
CAI 04-826	0	0	0	0	0	0				0	0	0	0	0	0	0	0	0				0	0	0	0	0	0	0	0	0				0	0	0	0	0	0	0	0	0				0	0	0	0
MOT 01-004	0	0	0	0	0	0				0	0	0	0	0	0	0	0	0				0	0	0	0	0	0	0	0	0				0	0	0	0	0	0	0	0	0				0	0	0	0
MOT 02-037	0	0	0	0	0	0				0	0	0	0	0	0	0	0	0				0	0	0	0	0	0	0	0	0				0	0	0	0	0	0	0	0	0				0	0	0	0
MOT 03-074	0	0	0	0	0	0				0	0	0	0	0	0	0	0	0				0	0	0	0	0	0	0	0	0				0	0	0	0	0	0	0	0	0				0	0	0	0
AIT 01-125	0	0	0	0	0	0				0	0	0	0	0	0	0	0	0				0	0	0	0	0	0	0	0	0				0	0	0	0	0	0	0	0	0				0	0	0	0
AIT 02-170	0	0	0	0	0	0				0	0	0	0	0	0	0	0	0				0	0	0	0	0	0	0	0	0				0	0	0	0	0	0	0	0	0				0	0	0	0
HLA 02-361	0	0	0	0	0	0				0	0	0	0	0	0	0	0	0				0	0	0	0	0	0	0	0	0				0	0	0	0	0	0	0	0	0				0	0	0	0
HLA 02-378	0	0	0	0	0	0				0	0	0	0	0	0	0	0	0				0	0	0	0	0	0	0	0	0				0	0	0	0	0	0	0	0	0				0	0	0	0
HLA 04-405	0	0	0	0	0	0				0	0	0	0	0	0	0	0	0				0	0	0	0	0	0	0	0	0				0	0	0	0	0	0	0	0	0				0	0	0	0
HLA 04-425	0	0	0	0	0	0				0	0	0	0	0	0	0	0	0				0	0	0	0	0	0	0	0	0				0	0	0	0	0	0	0	0	0				0	0	0	0
CON 01-456	0	0	0	0	0	0				0	0	0	0	0	0	0	0	0				0	0	0	0	0	0	0	0	0				0	0	0	0	0	0	0	0	0				0	0	0	0
CON 02-473	0	0	0	0	0	0				0	0	0	0	0	0	0	0	0				0	0	0	0	0	0	0	0	0				0	0	0	0	0	0	0	0	0				0	0	0	0
QUI 01-516	0	0	0	0	0	0				0	0	0	0	0	0	0	0	0				0	0	0	0	0	0	0	0	0				0	0	0	0	0	0	0	0	0				0	0	0	0
QUI 02-535	0	0	0	0	0	0				0	0	0	1	30	33.46	0	0	0				1	15	16.73	0	0	0	0	0	0				0	0	0	0	0	0	0	0	0				0	0	0	0
QUI 03-552	0	0	0	0	0	0				0	0	0	0	0	0	0	0	0				0	0	0	0	0	0	0	0	0				0	0	0	0	0	0	0	0	0				0	0	0	0
CAI 01-615	0	0	0	0	0	0				0	0	0	0	0	0	0	0	0				0	0	0	0	0	0	0	0	0				0	0	0	0	0	0	0	0	0				0	0	0	0
CAI 01-650	0	0	0	0	0	0				0	0	0	0	0	0	0	0	0				0	0	0	0	0	0	0	0	0				0	0	0	0	0	0	0	0	0				0	0	0	0
CAI 02-723	0	0	0	0	0	0				0	0	0	0	0	0	0	0	0				0	0	0	0	0	0	0	0	0				0	0	0	0	0	0	0	0	0				0	0	0	0
CAI 02-737	0	0	0	0	0	0				0	0	0	0	0	0	0	0	0				0	0	0	0	0	0	0	0	0				0	0	0	0	0	0	0	0	0				0	0	0	0
CAI 02-714	0	0	0	0	0	0				0	0	0	0	0	0	0	0	0				0	0	0	0	0	0	0	0	0				0	0	0	0	0	0	0	0	0				0	0	0	0
MOT 02-034	0	0	0	0	0	0				0	0	0	0	0	0	0	0	0				0	0	0	0	0	0	0	0	0				0	0	0	0	0	0	0	0	0				0	0	0	0
MOT 02-041	0	0	0	0	0	0				0	0	0	0	0	0	0	0	0				0	0	0	0	0	0	0	0	0				0	0	0	0	0	0	0	0	0				0	0	0	0
MOT 03-061	0	0	0	0	0	0				0	0	0	0	0	0	0	0	0				0	0	0	0	0	0	0	0	0				0	0	0	0	0	0	0	0	0				0	0	0	0
MOT 03-066	0	0	0	0	0	0				0	0	0	0	0	0	0	0	0				0	0	0	0	0	0	0	0	0				0	0	0	0	0	0	0	0	0				0	0	0	0
MOT 04-096	0	0	0	0	0	0				0	0	0	0	0	0	0	0	0				0	0	0	0	0	0	0	0	0				0	0	0	0	0	0	0	0	0				0	0	0	0
MOT 04-102	0	0	0	0	0	0				0	0	0	0	0	0	0	0	0				0	0	0	0	0	0	0	0	0				0	0	0	0	0	0	0	0	0				0	0	0	0
AIT 01-158	0	0	0	0	0	0				0	0	0	0	0	0	0	0	0				0	0	0	0	0	0	0	0	0				0	0	0	0	0	0	0	0	0				0	0	0	0
HLA 01-354	0	0	0	0	0	0				0	0	0	0	0	0	0	0	0				0	0	0	0	0	0	0	0	0				0	0	0	0	0	0	0	0	0				0	0	0	0
HLA 02-373	0	0	0	0	0	0				0	0	0	0	0	0	0	0	0				0	0	0	0	0	0	0	0	0				0	0	0	0	0	0	0	0	0				0	0	0	0
HLA 02-374	0	0	0	0	0	0				0	0	0	0	0	0	0	0	0				0	0	0	0	0	0	0	0	0				0	0	0	0	0	0	0	0	0				0	0	0	0
CON 01-461	0	0	0	0	0	0				0	0	0	0	0	0	0	0	0				0	0	0	0	0	0	0	0	0				0	0	0	0	0	0	0	0	0				0	0	0	0
CON 03-484	0	0	0	0	0	0				0	0	0	0	0	0	0	0	0				0	0	0	0	0	0	0	0	0				0	0	0	0	0	0	0	0	0				0	0	0	0
QUI 01-506	0	0	0	0	0	0				0	0	0	0	0	0	0	0	0				0	0	0	0	0	0	0	0	0				0	0	0	0	0	0	0	0	0				0	0	0	0
QUI 01-509	0	0	0	0	0	0				0	0	0	0	0	0	0	0	0				0	0	0	0	0	0	0	0	0				0	0	0	0	0	0	0	0	0				0	0	0	0
QUI 01-511	0	0	0	0	0	0				0	0	0	0	0	0	0	0	0				0	0	0	0	0	0	0	0	0				0	0	0	0	0	0	0	0	0				0	0	0	0
QUI 01-517	0	0	0	0	0	0				0	0	0	0	0	0	0	0	0				0	0	0	0	0	0	0	0	0				0	0	0	0	0	0	0	0	0				0	0	0	0
QUI 01-524	0	0	0	0	0	0				0	0	0	0	0	0	0	0	0				0	0	0	0	0	0	0	0	0				0	0	0	0	0	0	0	0	0				0	0	0	0
QUI 02-538	0	0	0	0	0	0				0	0	0	0	0	0	0	0	0				0	0	0	0	0	0	0	0	0				0	0	0	0	0	0	0	0	0				0	0	0	0
QUI 04-575	0	0	0	0	0	0				0	0	0	0	0	0	0	0	0				0	0	0	0	0	0	0	0	0				0	0	0	0	0	0	0	0	0				0	0	0	0
CAI 01-640	0	0	0	0	0	0				0	0	0	0	0	0	0	0	0				0	0	0	0	0	0	0	0	0				0	0	0	0	0	0	0	0	0				0	0	0	0
CAI 02-721	0	0	0	0	0	0				0	0	0	0	0	0	0	0	0				0	0	0	0	0	0	0	0	0				0	0	0	0	0	0	0	0	0				0	0	0	0
CAI 02-734	0	0	0	0	0	0				0	0	0	0	0	0	0	0	0				0	0	0	0	0	0	0	0	0				0	0	0	0	0	0	0	0	0				0	0	0	0
CAI 03-764	0	0	0	0	0	0				0	0	0	0	0	0	0	0	0				0	0	0	0	0	0	0	0	0				0	0	0	0	0	0	0	0	0				0	0	0	0
CAI 03-771	0	0	0	0	0	0				0	0	0	0	0	0	0	0	0				0	0	0	0	0	0	0	0	0				0	0	0	0	0	0	0	0	0				0	0	0	0
CAI 03-786	0	0	0	0	0	0				0	0	0	0	0	0	0	0	0				0	0	0	0	0	0	0	0	0				0	0	0	0	0	0	0	0	0				0	0	0	0
CAI 03-796	0	0	0	0	0	0				0	0	0	0	0	0	0	0	0				0	0	0	0	0	0	0	0	0				0	0	0	0	0	0	0	0	0				0	0	0	0
CAI 04-813	0	0	0	0	0	0				0	0	0	0	0	0	0	0	0				0	0	0	0	0	0	0	0	0				0	0	0	0	0	0	0	0	0				0	0	0	0
CAI 04-816	0	0	0	0	0	0				0	0	0	0	0	0	0	0	0				0	0	0	0	0	0	0	0	0				0	0	0	0	0	0	0	0	0				0	0	0	0
CAI 04-821	0	0	0	0	0	0				0	0	0	0	0	0	0	0	0				0	0	0	0	0	0	0	0	0				0	0	0	0	0	0	0	0	0				0	0	0	0
CAI 04-825	0	0	0	0	0	0				0	0	0	0	0	0	0	0	0				0	0	0	0	0	0	0	0	0				0	0	0	0	0	0	0	0	0				0	0	0	0
CAI 04-833	0	0	0	0	0	0				0	0	0	0	0	0	0	0	0				0	0	0	0	0	0	0	0	0				0	0	0	0	0	0	0	0	0				0	0	0	0
CAI 04-844	0	0	0	0	0	0				0	0	0	0	0	0	0	0	0				0	0	0	0	0	0	0	0	0				0	0	0	0	0	0	0	0	0				0	0	0	0
CAI 05-879	0	0	0	0	0	0				0	0	0	0	0	0	0	0	0				0	0	0	0	0	0	0	0	0				0	0	0	0	0	0	0	0	0				0	0	0	0
CA 16_1	0	0	0							0	0	0	1	141859	20.39							1	141859	20.39	0	0	0							0	0	0	0	0	0							0	0	0	0
CA 16_2	0	0	0							0	0	0	1	13412	24.08							1	13412	24.08	0	0	0							0	0	0	0	0	0							0	0	0	0
CA 16_3	0	0	0							0	0	0	1	441747	18.78							1	441747	18.78	0	0	0							0	0	0	0	0	0							0	0	0	0
CA 16_4	0	0	0							0	0	0	1	11645	24.16							1	11645	24.16	0	0	0							0	0	0	0	0	0							0	0	0	0
CA 16_5	0	0	0							0	0	0	1	38129	22.61							1	38129	22.61	0	0	0							0	0	0	0	0	0							0	0	0	0
CA 16_6	0	0	0							0	0	0	1	26832	23.18							1	26832	23.18	1	6665	25.35							1	6665	25.35	0	0	0							0	0	0	0
CA 16_7	0	0	0							0	0	0	1	14887	23.62							1	14887	23.62	0	0	0							0	0	0	0	0	0							0	0	0	0
CA 16_8	0	0	0							0	0	0	1	10636	24.39							1	10636	24.39	0	0	0							0	0	0	0	0	0							0	0	0	0
CA 16_9	0	0	0							0	0	0	1	32900	22.24							1	32900	22.24	0	0	0							0	0	0	0	0	0							0	0	0	0
CA 16_10	0	0	0							0	0	0	1	21224	23.51							1	21224	23.51	0	0	0							0	0	0	0	0	0							0	0	0	0
CA 16_11	0	0	0							0	0	0	1	3265	26.22							1	3265	26.22	0	0	0							0	0	0	0	0	0							0	0	0	0
CA 16_12	0	0	0							0	0	0	1	74781	21.52							1	74781	21.52	0	0	0							0	0	0	0	0	0							0	0	0	0
CA 16_13	0	0	0							0	0	0	1	2175	26.75							1	2175	26.75	0	0	0							0	0	0	0	0	0							0	0	0	0
CA 16_14	0	0	0							0	0	0	1	18089	23.52							1	18089	23.52	0	0	0							0	0	0	0	0	0							0	0	0	0
CA 16_15	0	0	0							0	0	0	1	1712	26.99							1	1712	26.99	0	0	0							0	0	0	0	0	0							0	0	0	0
CA 16_16	0	0	0							0	0	0	1	142167	20.31							1	142167	20.31	0	0	0							0	0	0	0	0	0							0	0	0	0
CA 16_17	0	0	0							0	0	0	1	344	29.9							1	344	29.9	0	0	0							0	0	0	0	0	0							0	0	0	0
CA 16_18	0	0	0							0	0	0	1	43862	22.31							1	43862	22.31	0	0	0							0	0	0	0	0	0							0	0	0	0
CA 16_19	0	0	0							0	0	0	1	2847	26.44							1	2847	26.44	0	0	0							0	0	0	0	0	0							0	0	0	0
CA 16_20	0	0	0							0	0	0	1	67753	21.54							1	67753	21.54	0	0	0							0	0	0	0	0	0							0	0	0	0
CA 16_21	0	0	0							0	0	0	1	61129	21.79							1	61129	21.79	1	16305	23.85							1	16305	23.85	0	0	0							0	0	0	0
CA 16_22	0	0	0							0	0	0	1	17657	23.62							1	17657	23.62	0	0	0							0	0	0	0	0	0							0	0	0	0
CA 16_23	0	0	0							0	0	0	1	5821	25.2							1	5821	25.2	0	0	0							0	0	0	0	0	0							0	0	0	0
CA 16_24	0	0	0							0	0	0	1	35658	22.31							1	35658	22.31	0	0	0							0	0	0	0	0	0							0	0	0	0
CA 16_25	0	0	0							0	0	0	1	41459	22.1							1	41459	22.1	0	0	0							0	0	0	0	0	0							0	0	0	0
CA 16_26	0	0	0							0	0	0	0	0	0							0	0	0	1	2175	26.9							1	2175	26.9	0	0	0							0	0	0	0
CA 16_27	0	0	0							0	0	0	1	5485	25.61							1	5485	25.61	0	0	0							0	0	0	0	0	0							0	0	0	0
CA 16_28	0	0	0							0	0	0	1	81630	20.92							1	81630	20.92	0	0	0							0	0	0	0	0	0							0	0	0	0
CA 16_29	0	0	0							0	0	0	1	18176	23.7							1	18176	23.7	0	0	0							0	0	0	0	0	0							0	0	0	0
CA 16_30	0	0	0							0	0	0	1	12444	24.35							1	12444	24.35	0	0	0							0	0	0	0	0	0							0	0	0	0
CA 16_31	0	0	0							0	0	0	0	0	0							0	0	0	0	0	0							0	0	0	0	0	0							0	0	0	0
CA 16_32	0	0	0							0	0	0	1	197107	20.21							1	197107	20.21	0	0	0							0	0	0	0	0	0							0	0	0	0
CA 16_33	0	0	0							0	0	0	1	9450	24.54							1	9450	24.54	0	0	0							0	0	0	0	0	0							0	0	0	0
CA 16_34	0	0	0							0	0	0	1	28335	23.15							1	28335	23.15	0	0	0							0	0	0	0	0	0							0	0	0	0
CA 16_35	0	0	0							0	0	0	1	10965	24.42							1	10965	24.42	0	0	0							0	0	0	0	0	0							0	0	0	0
CA 16_36	0	0	0							0	0	0	1	19104	23.59							1	19104	23.59	0	0	0							0	0	0	0	0	0							0	0	0	0
CA 16_37	0	0	0							0	0	0	1	31014	22.85							1	31014	22.85	0	0	0							0	0	0	0	0	0							0	0	0	0
CA 16_38	0	0	0							0	0	0	0	0	0							0	0	0	1	164275	19.88							1	164275	19.88	0	0	0							0	0	0	0
CA 16_39	0	0	0							0	0	0	0	0	0							0	0	0	1	3487	26.09							1	3487	26.09	0	0	0							0	0	0	0
CA 16_40	0	0	0							0	0	0	1	242	30.3							1	242	30.3	0	0	0							0	0	0	0	0	0							0	0	0	0
CA 16_41	0	0	0							0	0	0	1	2055	27.09							1	2055	27.09	0	0	0							0	0	0	0	0	0							0	0	0	0
CA 16_42	0	0	0							0	0	0	1	6929	25.26							1	6929	25.26	0	0	0							0	0	0	0	0	0							0	0	0	0
CA 16_43	0	0	0							0	0	0	1	14638	23.8							1	14638	23.8	0	0	0							0	0	0	0	0	0							0	0	0	0
CA 16_44	0	0	0							0	0	0	1	23150	23.04							1	23150	23.04	0	0	0							0	0	0	0	0	0							0	0	0	0
CA 16_45	0	0	0							0	0	0	1	100440	21.31							1	100440	21.31	0	0	0							0	0	0	0	0	0							0	0	0	0
CA 16_46	0	0	0							0	0	0	1	1150	28.02							1	1150	28.02	0	0	0							0	0	0	0	0	0							0	0	0	0
CA 16_47	0	0	0							0	0	0	1	16648	23.52							1	16648	23.52	0	0	0							0	0	0	0	0	0							0	0	0	0
CA 16_48	0	0	0							0	0	0	1	125401	20.62							1	125401	20.62	0	0	0							0	0	0	0	0	0							0	0	0	0
CA 16_49	0	0	0							0	0	0	1	82902	21.2							1	82902	21.2	0	0	0							0	0	0	0	0	0							0	0	0	0
CA 16_50	0	0	0							0	0	0	1	3633	26.2							1	3633	26.2	0	0	0							0	0	0	0	0	0							0	0	0	0
CA 16_51	0	0	0							0	0	0	1	5532	25.56							1	5532	25.56	0	0	0							0	0	0	0	0	0							0	0	0	0
CA 16_52	0	0	0							0	0	0	1	18257	23.72							1	18257	23.72	0	0	0							0	0	0	0	0	0							0	0	0	0
CA 16_53	0	0	0							0	0	0	1	107816	20.92							1	107816	20.92	0	0	0							0	0	0	0	0	0							0	0	0	0
CA 16_54	0	0	0							0	0	0	1	11873	24.32							1	11873	24.32	0	0	0							0	0	0	0	0	0							0	0	0	0
CA 16_55	0	0	0							0	0	0	1	2903	26.76							1	2903	26.76	0	0	0							0	0	0	0	0	0							0	0	0	0
CA 16_56	0	0	0							0	0	0	1	47659	22.17							1	47659	22.17	0	0	0							0	0	0	0	0	0							0	0	0	0
CA 16_57	0	0	0							0	0	0	1	60532	21.93							1	60532	21.93	0	0	0							0	0	0	0	0	0							0	0	0	0
CA 16_58	0	0	0							0	0	0	1	931	28.32							1	931	28.32	0	0	0							0	0	0	0	0	0							0	0	0	0
CA 16_59	0	0	0							0	0	0	1	2676	26.93							1	2676	26.93	0	0	0							0	0	0	0	0	0							0	0	0	0
CA 16_60	0	0	0							0	0	0	1	194270	19.74							1	194270	19.74	0	0	0							0	0	0	0	0	0							0	0	0	0
CA 16_61	0	0	0							0	0	0	1	2097	26.84							1	2097	26.84	0	0	0							0	0	0	0	0	0							0	0	0	0
CA 16_62	0	0	0							0	0	0	1	4694	25.52							1	4694	25.52	0	0	0							0	0	0	0	0	0							0	0	0	0
CA 16_63	0	0	0							0	0	0	1	7829	25.14							1	7829	25.14	0	0	0							0	0	0	0	0	0							0	0	0	0
CA 16_64	0	0	0							0	0	0	1	72583	21.51							1	72583	21.51	1	50264	22.09							1	50264	22.09	0	0	0							0	0	0	0
CA 16_65	0	0	0							0	0	0	1	20343	23.46							1	20343	23.46	0	0	0							0	0	0	0	0	0							0	0	0	0
CA 16_66	0	0	0							0	0	0	1	1720	26.97							1	1720	26.97	0	0	0							0	0	0	0	0	0							0	0	0	0
CA 16_67	0	0	0							0	0	0	1	8502	24.75							1	8502	24.75	0	0	0							0	0	0	0	0	0							0	0	0	0
CA 16_68	0	0	0							0	0	0	1	118772	20.6							1	118772	20.6	0	0	0							0	0	0	0	0	0							0	0	0	0
CA 16_69	0	0	0							0	0	0	1	20389	23.34							1	20389	23.34	0	0	0							0	0	0	0	0	0							0	0	0	0
CA 16_70	0	0	0							0	0	0	1	16590	23.57							1	16590	23.57	0	0	0							0	0	0	0	0	0							0	0	0	0
CA 16_71	0	0	0							0	0	0	0	0	0							0	0	0	0	0	0							0	0	0	0	0	0							0	0	0	0
CA 16_72	0	0	0							0	0	0	1	8649	24.85							1	8649	24.85	0	0	0							0	0	0	0	0	0							0	0	0	0
CA 16_73	0	0	0							0	0	0	1	6374	25.1							1	6374	25.1	0	0	0							0	0	0	0	0	0							0	0	0	0
CA 16_74	0	0	0							0	0	0	0	0	0							0	0	0	1	552204	18.39							1	552204	18.39	0	0	0							0	0	0	0
CA 16_75	0	0	0							0	0	0	1	47164	22.11							1	47164	22.11	0	0	0							0	0	0	0	0	0							0	0	0	0
CA 16_76	0	0	0							0	0	0	1	2535	26.67							1	2535	26.67	0	0	0							0	0	0	0	0	0							0	0	0	0
CA 16_77	0	0	0							0	0	0	1	268987	19.08							1	268987	19.08	0	0	0							0	0	0	0	0	0							0	0	0	0
CA 16_78	0	0	0							0	0	0	1	16707	23.82							1	16707	23.82	1	820	28.52							1	820	28.52	0	0	0							0	0	0	0
CA 16_79	0	0	0							0	0	0	1	94421	20.86							1	94421	20.86	1	45938	21.98							1	45938	21.98	0	0	0							0	0	0	0
CA 16_80	0	0	0							0	0	0	0	0	0							0	0	0	0	0	0							0	0	0	0	0	0							0	0	0	0
CA 16_81	0	0	0							0	0	0	1	1652	27.27							1	1652	27.27	0	0	0							0	0	0	0	0	0							0	0	0	0
CA 16_82	0	0	0							0	0	0	1	36653	22.52							1	36653	22.52	0	0	0							0	0	0	0	0	0							0	0	0	0
CA 16_83	0	0	0							0	0	0	1	4754	25.59							1	4754	25.59	0	0	0							0	0	0	0	0	0							0	0	0	0
CA 16_84	0	0	0							0	0	0	1	22334	23.14							1	22334	23.14	0	0	0							0	0	0	0	0	0							0	0	0	0
CA 16_85	0	0	0							0	0	0	0	0	0							0	0	0	1	241	29.9							1	241	29.9	0	0	0							0	0	0	0
CA 16_86	0	0	0							0	0	0	1	11701	24.17							1	11701	24.17	0	0	0							0	0	0	0	0	0							0	0	0	0
CA 16_87	0	0	0							0	0	0	1	94494	21.08							1	94494	21.08	0	0	0							0	0	0	0	0	0							0	0	0	0
CA 16_88	0	0	0							0	0	0	1	38418	22.9							1	38418	22.9	0	0	0							0	0	0	0	0	0							0	0	0	0
CA 16_89	0	0	0							0	0	0	1	22336	23.07							1	22336	23.07	0	0	0							0	0	0	0	0	0							0	0	0	0
CA 16_90	0	0	0							0	0	0	1	19519	23.53							1	19519	23.53	0	0	0							0	0	0	0	0	0							0	0	0	0
CA 16_91	0	0	0							0	0	0	1	3370	26.09							1	3370	26.09	0	0	0							0	0	0	0	0	0							0	0	0	0
CA 16_92	0	0	0							0	0	0	0	0	0							0	0	0	1	4744	25.73							1	4744	25.73	0	0	0							0	0	0	0
CA 16_93	0	0	0							0	0	0	1	376977	19.02							1	376977	19.02	0	0	0							0	0	0	0	0	0							0	0	0	0
CA 16_94	0	0	0							0	0	0	1	15899	23.77							1	15899	23.77	0	0	0							0	0	0	0	0	0							0	0	0	0
CA 16_95	0	0	0							0	0	0	0	0	0							0	0	0	0	0	0							0	0	0	0	0	0							0	0	0	0
CA 16_96	0	0	0							0	0	0	1	314500	19.38							1	314500	19.38	0	0	0							0	0	0	0	0	0							0	0	0	0
CA 16_97	0	0	0							0	0	0	1	59582	22.14							1	59582	22.14	0	0	0							0	0	0	0	0	0							0	0	0	0
CA 16_98	0	0	0							0	0	0	1	26117	23.52							1	26117	23.52	0	0	0							0	0	0	0	0	0							0	0	0	0
CA 16_99	0	0	0							0	0	0	1	66368	21.82							1	66368	21.82	0	0	0							0	0	0	0	0	0							0	0	0	0
CA 16_100	0	0	0							0	0	0	1	18360	23.38							1	18360	23.38	0	0	0							0	0	0	0	0	0							0	0	0	0
CA 16_101	0	0	0							0	0	0	1	39017	22.22							1	39017	22.22	0	0	0							0	0	0	0	0	0							0	0	0	0
CA 16_102	0	0	0							0	0	0	0	0	0							0	0	0	0	0	0							0	0	0	0	0	0							0	0	0	0
CA 16_103	0	0	0							0	0	0	1	139972	19.86							1	139972	19.86	0	0	0							0	0	0	0	0	0							0	0	0	0
CA 16_104	0	0	0							0	0	0	0	0	0							0	0	0	0	0	0							0	0	0	0	0	0							0	0	0	0
CA 16_105	0	0	0							0	0	0	1	57431	21.68							1	57431	21.68	0	0	0							0	0	0	0	0	0							0	0	0	0
CA 16_106	0	0	0							0	0	0	1	22447	23.37							1	22447	23.37	0	0	0							0	0	0	0	0	0							0	0	0	0
CA 16_107	0	0	0							0	0	0	1	41518	22.15							1	41518	22.15	0	0	0							0	0	0	0	0	0							0	0	0	0
CA 16_108	0	0	0							0	0	0	1	287430	19.62							1	287430	19.62	0	0	0							0	0	0	0	0	0							0	0	0	0
CA 16_109	0	0	0							0	0	0	1	3495	25.96							1	3495	25.96	0	0	0							0	0	0	0	0	0							0	0	0	0
CA 16_110	0	0	0							0	0	0	1	19002	23.6							1	19002	23.6	0	0	0							0	0	0	0	0	0							0	0	0	0
CA 16_111	0	0	0							0	0	0	1	11016	24.46							1	11016	24.46	0	0	0							0	0	0	0	0	0							0	0	0	0
CA 16_112	0	0	0							0	0	0	1	24231	22.93							1	24231	22.93	0	0	0							0	0	0	0	0	0							0	0	0	0
CA 16_113	0	0	0							0	0	0	0	0	0							0	0	0	0	0	0							0	0	0	0	0	0							0	0	0	0
CA 16_114	0	0	0							0	0	0	1	2196	26.73							1	2196	26.73	0	0	0							0	0	0	0	0	0							0	0	0	0
CA 16_115	0	0	0							0	0	0	1	704	28.62							1	704	28.62	0	0	0							0	0	0	0	0	0							0	0	0	0
CA 16_116	0	0	0							0	0	0	1	70	32.3							1	70	32.3	0	0	0							0	0	0	0	0	0							0	0	0	0
CA 16_117	0	0	0							0	0	0	1	118100	20.71							1	118100	20.71	0	0	0							0	0	0	0	0	0							0	0	0	0
CA 16_118	0	0	0							0	0	0	1	22055	23.31							1	22055	23.31	0	0	0							0	0	0	0	0	0							0	0	0	0
CA 16_119	0	0	0							0	0	0	0	0	0							0	0	0	0	0	0							0	0	0	0	0	0							0	0	0	0
CA 16_120	0	0	0							0	0	0	1	4947	25.63							1	4947	25.63	0	0	0							0	0	0	0	0	0							0	0	0	0
CA 16_121	0	0	0							0	0	0	0	0	0							0	0	0	0	0	0							0	0	0	0	0	0							0	0	0	0
CA 16_122	0	0	0							0	0	0	1	68267	21.68							1	68267	21.68	0	0	0							0	0	0	0	0	0							0	0	0	0
CA 16_123	0	0	0							0	0	0	1	3485	26.15							1	3485	26.15	0	0	0							0	0	0	0	0	0							0	0	0	0
CA 16_124	0	0	0							0	0	0	1	18226	23.68							1	18226	23.68	0	0	0							0	0	0	0	0	0							0	0	0	0
CA 16_125	0	0	0							0	0	0	1	62699	21.55							1	62699	21.55	0	0	0							0	0	0	0	0	0							0	0	0	0
CA 16_126	0	0	0							0	0	0	1	8133	24.92							1	8133	24.92	0	0	0							0	0	0	0	0	0							0	0	0	0
CA 16_127	0	0	0							0	0	0	0	0	0							0	0	0	1	781465	17.74							1	781465	17.74	0	0	0							0	0	0	0
CA 16_128	0	0	0							0	0	0	1	7081	25.05							1	7081	25.05	0	0	0							0	0	0	0	0	0							0	0	0	0
CA 16_129	0	0	0							0	0	0	1	2533	26.42							1	2533	26.42	0	0	0							0	0	0	0	0	0							0	0	0	0
CA 16_130	0	0	0							0	0	0	1	6207	25.03							1	6207	25.03	0	0	0							0	0	0	0	0	0							0	0	0	0
CA 16_131	0	0	0							0	0	0	1	5993	24.48							1	5993	24.48	0	0	0							0	0	0	0	0	0							0	0	0	0
CA 16_132	0	0	0							0	0	0	1	43464	22.23							1	43464	22.23	0	0	0							0	0	0	0	0	0							0	0	0	0
CA 16_133	0	0	0							0	0	0	1	64515	22.1							1	64515	22.1	0	0	0							0	0	0	0	0	0							0	0	0	0
CA 16_134	0	0	0							0	0	0	1	29048	22.73							1	29048	22.73	1	5435	25.34							1	5435	25.34	0	0	0							0	0	0	0
CA 16_135	0	0	0							0	0	0	1	625	28.8							1	625	28.8	0	0	0							0	0	0	0	0	0							0	0	0	0
CA 16_136	0	0	0							0	0	0	1	145860	19.69							1	145860	19.69	0	0	0							0	0	0	0	0	0							0	0	0	0
CA 16_137	0	0	0							0	0	0	1	52421	21.72							1	52421	21.72	0	0	0							0	0	0	0	0	0							0	0	0	0
CA 16_138	0	0	0							0	0	0	1	167482	20.63							1	167482	20.63	0	0	0							0	0	0	0	0	0							0	0	0	0
CA 16_139	0	0	0							0	0	0	1	25008	23.1							1	25008	23.1	0	0	0							0	0	0	0	0	0							0	0	0	0
CA 16_140	0	0	0							0	0	0	1	2232	26.82							1	2232	26.82	0	0	0							0	0	0	0	0	0							0	0	0	0
CA 16_141	0	0	0							0	0	0	1	7511	24.93							1	7511	24.93	0	0	0							0	0	0	0	0	0							0	0	0	0
CA 16_142	0	0	0							0	0	0	1	5190	25.59							1	5190	25.59	0	0	0							0	0	0	0	0	0							0	0	0	0
CA 16_143	0	0	0							0	0	0	1	148182	20.37							1	148182	20.37	1	13593	24.09							1	13593	24.09	0	0	0							0	0	0	0
CA 16_144	0	0	0							0	0	0	1	68	32.05							1	68	32.05	0	0	0							0	0	0	0	0	0							0	0	0	0
CA 16_145	0	0	0							0	0	0	1	6532	25.24							1	6532	25.24	0	0	0							0	0	0	0	0	0							0	0	0	0
CA 16_146	0	0	0							0	0	0	1	17380	23.46							1	17380	23.46	0	0	0							0	0	0	0	0	0							0	0	0	0
CA 16_147	0	0	0							0	0	0	0	0	0							0	0	0	0	0	0							0	0	0	0	0	0							0	0	0	0
CA 16_148	0	0	0							0	0	0	1	217	30.4							1	217	30.4	0	0	0							0	0	0	0	0	0							0	0	0	0
CA 16_149	0	0	0							0	0	0	1	9055	24.79							1	9055	24.79	1	7492	25.09							1	7492	25.09	0	0	0							0	0	0	0
CA 16_150	0	0	0							0	0	0	1	759	28.42							1	759	28.42	0	0	0							0	0	0	0	0	0							0	0	0	0
CA 16_151	0	0	0							0	0	0	1	15	34.89							1	15	34.89	0	0	0							0	0	0	0	0	0							0	0	0	0
CA 16_152	0	0	0							0	0	0	0	0	0							0	0	0	0	0	0							0	0	0	0	0	0							0	0	0	0
CA 16_153	0	0	0							0	0	0	0	0	0							0	0	0	0	0	0							0	0	0	0	0	0							0	0	0	0
CA 16_154	0	0	0							0	0	0	1	39	33.13							1	39	33.13	0	0	0							0	0	0	0	0	0							0	0	0	0
CA 16_155	0	0	0							0	0	0	1	1099	28.27							1	1099	28.27	0	0	0							0	0	0	0	0	0							0	0	0	0
CA 16_156	0	0	0							0	0	0	1	160	31							1	160	31	0	0	0							0	0	0	0	0	0							0	0	0	0
CA 16_157	0	0	0							0	0	0	0	0	0							0	0	0	0	0	0							0	0	0	0	0	0							0	0	0	0
CA 16_158	0	0	0							0	0	0	1	73488	21.32							1	73488	21.32	0	0	0							0	0	0	0	0	0							0	0	0	0
CA 16_159	0	0	0							0	0	0	1	922	28.1							1	922	28.1	0	0	0							0	0	0	0	0	0							0	0	0	0
CA 16_160	0	0	0							0	0	0	1	4867	25.8							1	4867	25.8	0	0	0							0	0	0	0	0	0							0	0	0	0
CA 16_161	0	0	0							0	0	0	0	0	0							0	0	0	0	0	0							0	0	0	0	0	0							0	0	0	0
CA 16_162	0	0	0							0	0	0	1	152	31.3							1	152	31.3	0	0	0							0	0	0	0	0	0							0	0	0	0
CA 16_163	0	0	0							0	0	0	1	59	32.81							1	59	32.81	0	0	0							0	0	0	0	0	0							0	0	0	0
CA 16_164	0	0	0							0	0	0	1	1288	28.18							1	1288	28.18	0	0	0							0	0	0	0	0	0							0	0	0	0
CA 16_165	0	0	0							0	0	0	1	13942	24.21							1	13942	24.21	0	0	0							0	0	0	0	0	0							0	0	0	0
CA 16_166	0	0	0							0	0	0	1	41	33.34							1	41	33.34	0	0	0							0	0	0	0	0	0							0	0	0	0
CA 16_167	0	0	0							0	0	0	1	26.84	26.84							1	26.84	26.84	0	0	0							0	0	0	0	0	0							0	0	0	0
CA 16_168	0	0	0							0	0	0	0	0	0							0	0	0	0	0	0							0	0	0	0	0	0							0	0	0	0
CA 16_169	0	0	0							0	0	0	1	3766	26.15							1	3766	26.15	0	0	0							0	0	0	0	0	0							0	0	0	0
CA 16_170	0	0	0							0	0	0	0	0	0							0	0	0	0	0	0							0	0	0	0	0	0							0	0	0	0
CA 16_171	0	0	0							0	0	0	0	0	0							0	0	0	0	0	0							0	0	0	0	0	0							0	0	0	0
CA 16_172	0	0	0							0	0	0	0	0	0							0	0	0	0	0	0							0	0	0	0	0	0							0	0	0	0
CA 16_173	0	0	0							0	0	0	0	0	0							0	0	0	0	0	0							0	0	0	0	0	0							0	0	0	0
CA 16_174	0	0	0							0	0	0	0	0	0							0	0	0	0	0	0							0	0	0	0	0	0							0	0	0	0
CA 16_175	0	0	0							0	0	0	1	94	31.96							1	94	31.96	0	0	0							0	0	0	0	0	0							0	0	0	0
CA 16_176	0	0	0							0	0	0	1	5153	25.51							1	5153	25.51	0	0	0							0	0	0	0	0	0							0	0	0	0
CA 16_177	0	0	0							0	0	0	0	0	0							0	0	0	0	0	0							0	0	0	0	0	0							0	0	0	0
CA 16_178	0	0	0							0	0	0	1	25.91	25.91							1	25.91	25.91	0	0	0							0	0	0	0	0	0							0	0	0	0
CA 16_179	0	0	0							0	0	0	1	25.12	25.12							1	25.12	25.12	0	0	0							0	0	0	0	0	0							0	0	0	0
CA 16_180	0	0	0							0	0	0	0	0	0							0	0	0	1	56322	21.78							1	56322	21.78	0	0	0							0	0	0	0
CA 16_181	0	0	0							0	0	0	0	0	0							0	0	0	1	371	29.75							1	371	29.75	0	0	0							0	0	0	0
CA 16_182	0	0	0							0	0	0	1	153	30.93							1	153	30.93	0	0	0							0	0	0	0	0	0							0	0	0	0
CA 16_183	0	0	0							0	0	0	0	0	0							0	0	0	0	0	0							0	0	0	0	0	0							0	0	0	0
CA 16_184	0	0	0							0	0	0	1	30.81	30.81							1	30.81	30.81	0	0	0							0	0	0	0	0	0							0	0	0	0
CA 16_185	0	0	0							0	0	0	0	0	0							0	0	0	0	0	0							0	0	0	0	0	0							0	0	0	0
CA 16_186	0	0	0							0	0	0	0	0	0							0	0	0	0	0	0							0	0	0	0	0	0							0	0	0	0
CA 16_187	0	0	0							0	0	0	1	4162	25.76							1	4162	25.76	0	0	0							0	0	0	0	0	0							0	0	0	0
CA 16_188	0	0	0							0	0	0	0	0	0							0	0	0	0	0	0							0	0	0	0	0	0							0	0	0	0
CA 16_189	0	0	0							0	0	0	0	0	0							0	0	0	0	0	0							0	0	0	0	0	0							0	0	0	0
CA 16_190	0	0	0							0	0	0	0	0	0							0	0	0	0	0	0							0	0	0	0	0	0							0	0	0	0
CA 16_191	0	0	0							0	0	0	0	0	0							0	0	0	0	0	0							0	0	0	0	0	0							0	0	0	0
CA 16_192	0	0	0							0	0	0	1	3670	26							1	3670	26	0	0	0							0	0	0	0	0	0							0	0	0	0
CA 16_193	0	0	0							0	0	0	1	7595	24.88							1	7595	24.88	0	0	0							0	0	0	0	0	0							0	0	0	0
CA 16_194	0	0	0							0	0	0	1	24.82	24.82							1	24.82	24.82	0	0	0							0	0	0	0	0	0							0	0	0	0
CA 16_195	0	0	0							0	0	0	0	0	0							0	0	0	0	0	0							0	0	0	0	0	0							0	0	0	0
CA 16_196	0	0	0							0	0	0	1	421	29.69							1	421	29.69	0	0	0							0	0	0	0	0	0							0	0	0	0
CA 16_197	0	0	0							0	0	0	1	4228	26.2							1	4228	26.2	0	0	0							0	0	0	0	0	0							0	0	0	0
CA 16_198	0	0	0							0	0	0	0	0	0							0	0	0	0	0	0							0	0	0	0	0	0							0	0	0	0
CA 16_199	0	0	0							0	0	0	1	1000	28.3							1	1000	28.3	0	0	0							0	0	0	0	0	0							0	0	0	0
CA 16_200	0	0	0							0	0	0	0	0	0							0	0	0	0	0	0							0	0	0	0	0	0							0	0	0	0
CA 16_201	0	0	0							0	0	0	1	4628	26.23							1	26.23	26.23	0	0	0							0	0	0	0	0	0							0	0	0	0
CA 16_202	0	0	0							0	0	0	0	0	0							0	0	0	0	0	0							0	0	0	0	0	0							0	0	0	0
CA 16_203	0	0	0							0	0	0	0	0	0							0	0	0	0	0	0							0	0	0	0	0	0							0	0	0	0
CA 16_204	0	0	0							0	0	0	0	0	0							0	0	0	0	0	0							0	0	0	0	0	0							0	0	0	0
CA 16_205	0	0	0							0	0	0	1	31788	22.72							1	31788	22.72	1	1737	27.25							1	1737	27.25	0	0	0							0	0	0	0
CA 16_206	0	0	0							0	0	0	1	283	29.92							1	283	29.92	0	0	0							0	0	0	0	0	0							0	0	0	0
CA 16_207	0	0	0							0	0	0	1	17448	23.2							1	23.2	23.2	0	0	0							0	0	0	0	0	0							0	0	0	0
CA 16_208	0	0	0							0	0	0	1	8228	25.12							1	25.12	25.12	0	0	0							0	0	0	0	0	0							0	0	0	0
CA 16_209	0	0	0							0	0	0	0	0	0							0	0	0	0	0	0							0	0	0	0	0	0							0	0	0	0
CA 16_210	0	0	0							0	0	0	0	0	0							0	0	0	0	0	0							0	0	0	0	0	0							0	0	0	0
CA 16_211	0	0	0							0	0	0	0	0	0							0	0	0	0	0	0							0	0	0	0	0	0							0	0	0	0
CA 16_212	0	0	0							0	0	0	0	0	0							0	0	0	0	0	0							0	0	0	0	0	0							0	0	0	0
CA 16_213	0	0	0							0	0	0	0	0	0							0	0	0	1	465	29.33							1	465	29.33	0	0	0							0	0	0	0
CA 16_214	0	0	0							0	0	0	1	474	29.46							1	474	29.46	0	0	0							0	0	0	0	0	0							0	0	0	0
CA 16_215	0	0	0							0	0	0	0	0	0							0	0	0	0	0	0							0	0	0	0	0	0							0	0	0	0
CA 16_216	0	0	0							0	0	0	1	25251	22.3							1	22.3	22.3	0	0	0							0	0	0	0	0	0							0	0	0	0
CA 16_217	0	0	0							0	0	0	1	4655	25.6							1	4655	25.6	1	65	32.27							1	65	32.27	0	0	0							0	0	0	0
CA 16_218	0	0	0							0	0	0	1	155	30.74							1	155	30.74	1	1287	27.44							1	1287	27.44	0	0	0							0	0	0	0
CA 16_219	0	0	0							0	0	0	0	0	0							0	0	0	0	0	0							0	0	0	0	0	0							0	0	0	0
CA 16_220	0	0	0							0	0	0	0	0	0							0	0	0	0	0	0							0	0	0	0	0	0							0	0	0	0
CA 16_221	0	0	0							0	0	0	1	3807	25.62							1	3807	25.62	0	0	0							0	0	0	0	0	0							0	0	0	0
CA 16_222	0	0	0							0	0	0	1	4484	25.81							1	4484	25.81	0	0	0							0	0	0	0	0	0							0	0	0	0
CA 16_223	0	0	0							0	0	0	1	45	33.41							1	45	33.41	0	0	0							0	0	0	0	0	0							0	0	0	0
CA 16_224	0	0	0							0	0	0	0	0	0							0	0	0	1	1540	27.7							1	1540	27.7	0	0	0							0	0	0	0
CA 16_225	0	0	0							0	0	0	1	32	33.3							1	32	33.3	0	0	0							0	0	0	0	0	0							0	0	0	0
CA 16_226	0	0	0							0	0	0	0	0	0							0	0	0	0	0	0							0	0	0	0	0	0							0	0	0	0
CA 16_227	0	0	0							0	0	0	1	61	33.13							1	61	33.13	0	0	0							0	0	0	0	0	0							0	0	0	0
CA 16_228	0	0	0							0	0	0	0	0	0							0	0	0	0	0	0							0	0	0	0	0	0							0	0	0	0
CA 16_229	0	0	0							0	0	0	1	32900	23.09							1	32900	23.09	0	0	0							0	0	0	0	0	0							0	0	0	0
CA 16_230	0	0	0							0	0	0	1	26	33.68							1	26	33.68	0	0	0							0	0	0	0	0	0							0	0	0	0
CA 16_231	0	0	0							0	0	0	0	0	0							0	0	0	1	52535	21.74							1	52535	21.74	0	0	0							0	0	0	0
CA 16_232	0	0	0							0	0	0	0	0	0							0	0	0	0	0	0							0	0	0	0	0	0							0	0	0	0
CA 16_233	0	0	0							0	0	0	0	0	0							0	0	0	0	0	0							0	0	0	0	0	0							0	0	0	0
CA 16_234	0	0	0							0	0	0	0	0	0							0	0	0	0	0	0							0	0	0	0	0	0							0	0	0	0
CA 16_235	0	0	0							0	0	0	1	142	30.67							1	142	30.67	0	0	0							0	0	0	0	0	0							0	0	0	0
CA 16_236	0	0	0							0	0	0	0	0	0							0	0	0	0	0	0							0	0	0	0	0	0							0	0	0	0
CA 16_237	0	0	0							0	0	0	0	0	0							0	0	0	0	0	0							0	0	0	0	0	0							0	0	0	0
CA 16_238	0	0	0							0	0	0	0	0	0							0	0	0	0	0	0							0	0	0	0	0	0							0	0	0	0
CA 16_239	0	0	0							0	0	0	0	0	0							0	0	0	0	0	0							0	0	0	0	0	0							0	0	0	0
CA 16_240	0	0	0							0	0	0	0	0	0							0	0	0	0	0	0							0	0	0	0	0	0							0	0	0	0
CA 16_241	0	0	0							0	0	0	1	1103	27.85							1	1103	27.85	0	0	0							0	0	0	0	0	0							0	0	0	0
CA 16_242	0	0	0							0	0	0	0	0	0							0	0	0	0	0	0							0	0	0	0	0	0							0	0	0	0
CA 16_243	0	0	0							0	0	0	0	0	0							0	0	0	0	0	0							0	0	0	0	0	0							0	0	0	0
CA 16_244	0	0	0							0	0	0	0	0	0							0	0	0	0	0	0							0	0	0	0	0	0							0	0	0	0
CA 16_245	0	0	0							0	0	0	0	0	0							0	0	0	0	0	0							0	0	0	0	0	0							0	0	0	0
CA 16_246	0	0	0							0	0	0	0	0	0							0	0	0	0	0	0							0	0	0	0	0	0							0	0	0	0
CA 16_247	0	0	0							0	0	0	0	0	0							0	0	0	0	0	0							0	0	0	0	0	0							0	0	0	0
CA 16_248	0	0	0							0	0	0	0	0	0							0	0	0	0	0	0							0	0	0	0	0	0							0	0	0	0
CA 16_249	0	0	0							0	0	0	1	37	33.29							1	37	33.29	0	0	0							0	0	0	0	0	0							0	0	0	0
CA 16_250	0	0	0							0	0	0	1	577	29.11							1	577	29.11	0	0	0							0	0	0	0	0	0							0	0	0	0
CA 16_251	0	0	0							0	0	0	0	0	0							0	0	0	0	0	0							0	0	0	0	0	0							0	0	0	0
CA 16_252	0	0	0							0	0	0	1	251	30.7							1	251	30.7	0	0	0							0	0	0	0	0	0							0	0	0	0
CA 16_253	0	0	0							0	0	0	0	0	0							0	0	0	0	0	0							0	0	0	0	0	0							0	0	0	0
CA 16_254	0	0	0							0	0	0	0	0	0							0	0	0	1	67708	21.68							1	67708	21.68	0	0	0							0	0	0	0
CA 16_255	0	0	0							0	0	0	0	0	0							0	0	0	0	0	0							0	0	0	0	0	0							0	0	0	0
CA 16_256	0	0	0							0	0	0	1	39	33.45							1	39	33.45	0	0	0							0	0	0	0	0	0							0	0	0	0
CA 16_257	0	0	0							0	0	0	0	0	0							0	0	0	0	0	0							0	0	0	0	0	0							0	0	0	0
CA 16_258	0	0	0							0	0	0	0	0	0							0	0	0	0	0	0							0	0	0	0	0	0							0	0	0	0
CA 16_259	0	0	0							0	0	0	0	0	0							0	0	0	0	0	0							0	0	0	0	0	0							0	0	0	0
CA 16_260	0	0	0							0	0	0	1	96	31.65							1	96	31.65	0	0	0							0	0	0	0	0	0							0	0	0	0
CA 16_261	0	0	0							0	0	0	0	0	0							0	0	0	0	0	0							0	0	0	0	0	0							0	0	0	0
CA 16_262	0	0	0							0	0	0	0	0	0							0	0	0	0	0	0							0	0	0	0	0	0							0	0	0	0
CA 16_263	0	0	0							0	0	0	0	0	0							0	0	0	0	0	0							0	0	0	0	0	0							0	0	0	0
CA 16_264	0	0	0							0	0	0	1	89	31.69							1	89	31.69	0	0	0							0	0	0	0	0	0							0	0	0	0
CA 16_265	0	0	0							0	0	0	0	0	0							0	0	0	0	0	0							0	0	0	0	0	0							0	0	0	0
CA 16_266	0	0	0							0	0	0	0	0	0							0	0	0	0	0	0							0	0	0	0	0	0							0	0	0	0
CA 16_267	0	0	0							0	0	0	0	0	0							0	0	0	0	0	0							0	0	0	0	0	0							0	0	0	0
CA 16_268	0	0	0							0	0	0	0	0	0							0	0	0	0	0	0							0	0	0	0	0	0							0	0	0	0
CA 16_269	0	0	0							0	0	0	1	81	32.3							1	81	32.3	0	0	0							0	0	0	0	0	0							0	0	0	0
CA 16_270	0	0	0							0	0	0	0	0	0							0	0	0	0	0	0							0	0	0	0	0	0							0	0	0	0
CA 16_271	0	0	0							0	0	0	0	0	0							0	0	0	0	0	0							0	0	0	0	0	0							0	0	0	0
CA 16_272	0	0	0							0	0	0	1	189	30.41							1	189	30.41	0	0	0							0	0	0	0	0	0							0	0	0	0
CA 16_273	0	0	0							0	0	0	0	0	0							0	0	0	0	0	0							0	0	0	0	0	0							0	0	0	0
CA 16_274	0	0	0							0	0	0	0	0	0							0	0	0	0	0	0							0	0	0	0	0	0							0	0	0	0
CA 16_275	0	0	0							0	0	0	0	0	0							0	0	0	0	0	0							0	0	0	0	0	0							0	0	0	0
CA 16_276	0	0	0							0	0	0	1	143	31.41							1	143	31.41	0	0	0							0	0	0	0	0	0							0	0	0	0
CA 16_277	0	0	0							0	0	0	0	0	0							0	0	0	0	0	0							0	0	0	0	0	0							0	0	0	0
CA 16_278	0	0	0							0	0	0	1	182255	20.41							1	182255	20.41	0	0	0							0	0	0	0	0	0							0	0	0	0
CA 16_279	0	0	0							0	0	0	0	0	0							0	0	0	0	0	0							0	0	0	0	0	0							0	0	0	0
CA 16_280	0	0	0							0	0	0	0	0	0							0	0	0	0	0	0							0	0	0	0	0	0							0	0	0	0
CA 16_281	0	0	0							0	0	0	1	7319	25.12							1	7319	25.12	0	0	0							0	0	0	0	0	0							0	0	0	0
CA 16_282	0	0	0							0	0	0	0	0	0							0	0	0	0	0	0							0	0	0	0	0	0							0	0	0	0
CA 16_283	0	0	0							0	0	0	1	232	30.6							1	232	30.6	0	0	0							0	0	0	0	0	0							0	0	0	0
CA 16_284	0	0	0							0	0	0	0	0	0							0	0	0	0	0	0							0	0	0	0	0	0							0	0	0	0
CA 16_285	0	0	0							0	0	0	1	255	30.21							1	255	30.21	0	0	0							0	0	0	0	0	0							0	0	0	0
CA 16_286	0	0	0							0	0	0	0	0	0							0	0	0	0	0	0							0	0	0	0	0	0							0	0	0	0
CA 16_287	0	0	0							0	0	0	0	0	0							0	0	0	0	0	0							0	0	0	0	0	0							0	0	0	0
CA 16_288	0	0	0							0	0	0	0	0	0							0	0	0	1	2332	26.65							1	2332	26.65	0	0	0							0	0	0	0
CA 16_289	0	0	0							0	0	0	0	0	0							0	0	0	0	0	0							0	0	0	0	0	0							0	0	0	0
CA 16_290	0	0	0							0	0	0	0	0	0							0	0	0	0	0	0							0	0	0	0	0	0							0	0	0	0
CA 16_291	0	0	0							0	0	0	1	47	33.01							1	47	33.01	0	0	0							0	0	0	0	0	0							0	0	0	0
CA 16_292	0	0	0							0	0	0	1	1164	28.45							1	1164	28.45	0	0	0							0	0	0	0	0	0							0	0	0	0
CA 16_293	0	0	0							0	0	0	0	0	0							0	0	0	0	0	0							0	0	0	0	0	0							0	0	0	0
CA 16_294	0	0	0							0	0	0	0	0	0							0	0	0	0	0	0							0	0	0	0	0	0							0	0	0	0
CA 16_295	0	0	0							0	0	0	1	1173	27.8							1	1173	27.8	0	0	0							0	0	0	0	0	0							0	0	0	0
CA 16_296	0	0	0							0	0	0	1	3894	26.45							1	3894	26.45	0	0	0							0	0	0	0	0	0							0	0	0	0
CA 16_297	0	0	0							0	0	0	1	49931	22.88							1	49931	22.88	0	0	0							0	0	0	0	0	0							0	0	0	0
CA 16_298	0	0	0							0	0	0	1	34	33.59							1	34	33.59	0	0	0							0	0	0	0	0	0							0	0	0	0
CA 16_299	0	0	0							0	0	0	0	0	0							0	0	0	0	0	0							0	0	0	0	0	0							0	0	0	0
CA 16_300	0	0	0							0	0	0	1	670	28.5							1	670	28.5	0	0	0							0	0	0	0	0	0							0	0	0	0
CA 16_301	0	0	0							0	0	0	0	0	0							0	0	0	0	0	0							0	0	0	0	0	0							0	0	0	0
CA 16_302	0	0	0							0	0	0	1	1152	28.06							1	1152	28.06	1	38	33.36							1	38	33.36	0	0	0							0	0	0	0
[truncated: 22 more columns]

## Sheet: Retesting disagreements
Singleplex qPCR retesting of disagreeing samples
		multiplex qPCR result	MT-PCR result	singleplex qPCR retest	singleplex qPCR Ct value
Ascaris lumbricoides	AIT-3-221	1	0	1	17.16
	AIT-5-279	1	0	0	35
	MOT-1-23	1	0	0	35
	MOT-3-69	1	0	1	33.1
	AIT-2-176	1	0	1	33.39
	AIT-2-180	1	0	1	32.99
	AIT-5-271	1	0	0	35
	AIT-5-286	1	0	1	34.37
	AIT-6-315	1	0	0	35
	AIT-6-320	1	0	0	35
	HLA-3-385	1	0	0	35
	HLA-4-401	1	0	0	35
	CON-1-457	1	0	0	35
	CAI-1-616	1	0	0	35
	CAI-1-620	1	0	0	35
	CAI-1-643	1	0	1	31.39
	CAI-2-700	1	0	1	31.55
	CAI-3-770	1	0	0	35
	CAI-3-773	1	0	1	33.89
	CAI-3-782	1	0	1	32.22
	CAI-3-798	1	0	1	30.79
	CAI-3-799	1	0	0	35
	CAI-4-819	1	0	1	31.73
	CAI-4-827	1	0	1	32.58
	CAI-4-829	1	0	1	31.69
	CAI-5-889	1	0	1	31.58
	MOT 01-121	1	0	0	35
	CAI 06-922	1	0	1	32.28
	CAI 06-933	1	0	0	35
	CAI 06-940	1	0	1	32.4
	MOT 01-003	1	0	0	35
Ancylostoma ceylanicum	CA 16_51	1	0	0	35
Trichuris trichiura	CAI-3-757	0	1	0	35
Necator americanus	MOT-1-18	1	0	1	31.89
	CAI-6-921	1	0	1	31.15
	AIT-4-248	1	0	1	19.02
	AIT-4-261	1	0	1	30.84
	AIT-5-282	1	0	1	31.17
	AIT-2-716	1	0	1	28.58
	MOT-4-100	1	0	1	30.56
	AIT-2-184	1	0	1	32.88
	AIT-2-188	1	0	1	31.41
	AIT-4-256	1	0	1	29.73
	HLA-4-409	1	0	1	29.24
	HLA-4-421	1	0	1	25.7
	CON-1-450	1	0	1	31.8
	QUI-3-553	1	0	1	31.45
	QUI-3-557	1	0	1	31.65
	CAI 03-789	1	0	1	31.11
	CAI 05-871	1	0	1	30.8
	QUI 02-535	0	1	1	26.46
	CA 16_71	1	0	1	30.6
	CA 16_121	1	0	0	35
	CA 16_153	1	0	1	30.28
	CA 16_154	0	1	1	30.19
	CA 16_185	1	0	1	31.05
	CA 16_265	1	0	1	32.58
	CA 16_282	1	0	1	33.79
